# Supplementary material for: From Chilean Patagonia to Galapagos, Ecuador: novel insights on blue whale migratory pathways along the Eastern South Pacific
Source: PeerJ. 2018 Apr 30;6:e4695. doi: 10.7717/peerj.4695 (PMC5933318; doi:10.7717/peerj.4695)
Supplement: Supplemental Information 1 — Raw data of satellite derived locations from ARGOS. [file peerj-06-4695-s001.xlsx]

## Sheet: Hucke-Gaete et al. RAW DATA
id	date	lc	lat	long
84485	2015-04-13 19:31:34	A	-41.7616	-71.5003
84485	2015-04-13 20:42:31	B	-42.1281	-73.2994
84485	2015-04-13 20:46:00	2	-42.1295	-73.3076
84485	2015-04-13 20:46:00	2	-42.1295	-73.3076
84485	2015-04-13 22:24:40	B	-42.1252	-73.2941
84485	2015-04-13 22:27:34	B	-42.1257	-73.2956
84485	2015-04-13 23:52:55	B	-42.1262	-73.3026
84485	2015-04-14 03:13:36	B	-42.086	-73.2827
84485	2015-04-14 03:56:12	A	-42.0788	-73.3363
84485	2015-04-14 05:20:13	B	-42.0687	-73.3566
84485	2015-04-14 06:56:19	B	-42.0587	-73.3784
84485	2015-04-14 09:32:54	B	-42.0433	-73.402
84485	2015-04-14 10:35:42	A	-42.1029	-73.3208
84485	2015-04-14 11:20:04	B	-42.1048	-73.3159
84485	2015-04-14 13:44:44	B	-42.1196	-73.2948
84485	2015-04-14 14:32:26	B	-42.1294	-73.2981
84485	2015-04-14 17:35:37	A	-42.0265	-73.3153
84485	2015-04-14 19:18:25	A	-41.9938	-73.3313
84485	2015-04-14 20:30:02	B	-41.9846	-73.3291
84485	2015-04-14 20:56:47	B	-42.0117	-73.3104
84485	2015-04-14 21:53:11	A	-42.0126	-73.3147
84485	2015-04-14 21:57:15	B	-42.0052	-73.3134
84485	2015-04-14 22:16:08	B	-41.988	-73.3107
84485	2015-04-14 23:34:45	B	-41.9826	-73.3306
84485	2015-04-14 23:35:59	A	-41.9889	-73.3102
84485	2015-04-14 23:53:42	B	-41.9863	-73.3112
84485	2015-04-15 05:02:20	B	-41.9759	-73.3966
84485	2015-04-15 06:42:49	B	-41.9971	-73.393
84485	2015-04-15 07:57:18	B	-41.9969	-73.3922
84485	2015-04-15 08:28:36	B	-41.9969	-73.3921
84485	2015-04-15 09:42:49	B	-41.9933	-73.3978
84485	2015-04-15 10:09:29	B	-41.9879	-73.4056
84485	2015-04-15 10:54:07	A	-42.0234	-73.3335
84485	2015-04-15 11:21:25	B	-42.0275	-73.3272
84485	2015-04-15 11:41:04	B	-42.0295	-73.3242
84485	2015-04-15 11:45:50	B	-42.0263	-73.3219
84485	2015-04-15 13:22:15	A	-41.9866	-73.3248
84485	2015-04-15 13:22:16	B	-42.0324	-73.3097
84485	2015-04-15 17:26:00	B	-42.0427	-73.2644
84485	2015-04-15 19:07:45	B	-42.0218	-73.2835
84485	2015-04-15 20:20:58	B	-42.0233	-73.2792
84485	2015-04-15 20:46:20	B	-42.0234	-73.299
84485	2015-04-15 21:58:03	A	-41.9785	-73.3995
84485	2015-04-15 23:05:50	B	-41.9966	-73.4126
84485	2015-04-15 23:11:12	B	-41.9939	-73.3819
84485	2015-04-16 00:50:14	B	-41.989	-73.4397
84485	2015-04-16 01:34:38	B	-42.0077	-73.4412
84485	2015-04-16 03:18:47	B	-42.0145	-73.437
84485	2015-04-16 04:53:24	B	-42.0098	-73.4551
84485	2015-04-16 04:57:04	B	-42.0017	-73.4517
84485	2015-04-16 06:33:19	A	-42.028	-73.3591
84485	2015-04-16 07:48:29	B	-42.0226	-73.4027
84485	2015-04-16 08:46:35	B	-42.023	-73.4089
84485	2015-04-16 09:25:25	B	-42.0237	-73.4108
84485	2015-04-16 11:14:26	B	-41.9649	-73.428
84485	2015-04-16 12:53:52	B	-41.9642	-73.4255
84485	2015-04-16 13:01:31	B	-41.9301	-73.4148
84485	2015-04-16 14:37:18	B	-41.93	-73.4147
84485	2015-04-17 08:07:43	B	-41.9436	-73.4009
84485	2015-04-17 09:17:06	B	-41.9316	-73.3889
84485	2015-04-17 10:54:54	B	-41.9264	-73.384
84485	2015-04-17 12:21:34	B	-41.9001	-73.3249
84485	2015-04-17 12:42:42	B	-41.9261	-73.3174
84485	2015-04-17 21:34:16	B	-41.9259	-73.2477
84485	2015-04-17 22:04:17	B	-41.9327	-73.2782
84485	2015-04-17 22:21:20	A	-42.0583	-73.145
84485	2015-04-17 23:15:15	B	-42.1014	-73.1056
84485	2015-04-17 23:38:50	B	-42.0922	-73.1094
84485	2015-04-19 10:58:22	B	-41.854	-73.0806
84485	2015-04-19 12:01:06	B	-41.8899	-73.0154
84485	2015-04-19 13:41:19	B	-41.8689	-72.991
84485	2015-04-19 14:28:50	B	-41.8782	-72.9951
84485	2015-04-19 21:18:16	B	-41.8942	-73.0382
84485	2015-04-19 21:42:35	B	-41.9039	-73.0145
84485	2015-04-19 22:35:19	0	-41.8511	-73.0588
84485	2015-04-19 22:51:39	B	-41.9221	-72.9741
84485	2015-04-19 23:08:02	A	-41.8707	-73.061
84485	2015-04-21 10:06:02	B	-42.1583	-73.114
84485	2015-04-21 10:12:45	B	-42.2369	-72.9842
84485	2015-04-21 10:15:22	B	-42.2348	-72.9745
84485	2015-04-21 12:54:49	B	-42.2895	-72.8919
84485	2015-04-21 13:53:15	B	-42.2651	-72.9055
84485	2015-04-21 14:35:59	1	-42.2723	-72.9825
84485	2015-04-21 20:57:27	B	-42.3404	-73.047
84485	2015-04-21 21:22:38	B	-42.3211	-73.0452
84485	2015-04-21 22:31:35	B	-42.3648	-73.0082
84485	2015-04-21 23:13:17	1	-42.2144	-72.8323
84485	2015-04-23 10:52:10	B	-41.8144	-73.0189
84485	2015-04-23 13:52:42	B	-41.7095	-72.8614
84485	2015-04-23 20:29:13	B	-41.8301	-73.0259
84485	2015-04-23 20:30:57	B	-41.841	-73.0416
84485	2015-04-23 20:56:32	B	-41.8415	-73.1016
84485	2015-04-23 21:31:16	B	-41.8101	-73.1715
84485	2015-04-23 22:05:25	B	-41.7882	-73.1702
84485	2015-04-23 22:10:02	1	-41.828	-73.1785
84485	2015-04-23 23:10:12	B	-41.8379	-73.1919
84485	2015-04-23 23:51:00	B	-41.8377	-73.1708
84485	2015-04-25 10:08:27	B	-41.8607	-73.1308
84485	2015-04-25 13:05:52	B	-41.8471	-73.1751
84485	2015-04-25 13:19:01	B	-41.8327	-73.1525
84485	2015-04-25 14:10:53	B	-41.8148	-73.1571
84485	2015-04-25 14:55:04	B	-41.8266	-73.1848
84485	2015-04-25 20:33:07	B	-41.8314	-73.1666
84485	2015-04-25 21:51:07	B	-41.8594	-73.2123
84485	2015-04-25 22:17:12	B	-41.8505	-73.1824
84485	2015-04-25 22:47:14	A	-41.8405	-73.1736
84485	2015-04-27 10:41:46	A	-41.8541	-73.1436
84485	2015-04-27 10:56:27	B	-41.8498	-73.1573
84485	2015-04-27 12:08:16	A	-41.8462	-73.1589
84485	2015-04-27 13:32:20	B	-41.842	-73.1589
84485	2015-04-27 14:08:40	B	-41.8417	-73.1508
84485	2015-04-27 20:11:54	B	-41.8202	-73.1344
84485	2015-04-27 21:24:08	B	-41.8431	-73.1665
84485	2015-04-27 21:32:53	B	-41.845	-73.1699
84485	2015-04-27 21:46:15	B	-41.8588	-73.1814
84485	2015-04-27 23:12:04	B	-41.8754	-73.1965
84485	2015-04-27 23:26:40	B	-41.868	-73.1947
84485	2015-04-29 13:34:22	B	-41.8148	-73.1732
84485	2015-04-29 22:26:30	B	-41.8405	-73.2016
84485	2015-04-29 22:39:33	A	-41.8981	-73.2331
84485	2015-04-29 23:56:04	B	-41.8976	-73.2451
84485	2015-05-01 08:21:08	B	-41.8511	-73.1735
84485	2015-05-01 09:15:30	A	-41.9243	-73.0503
84485	2015-05-01 09:55:49	B	-41.9404	-73.0213
84485	2015-05-01 10:02:55	B	-41.9425	-73.0251
84485	2015-05-01 10:54:00	A	-41.9432	-73.0212
84485	2015-05-01 12:44:43	B	-41.9675	-72.987
84485	2015-05-01 13:18:30	B	-41.9451	-73.0222
84485	2015-05-01 13:43:44	B	-41.9038	-73.0195
84485	2015-05-01 14:27:03	2	-41.8661	-73.1009
84485	2015-05-01 21:17:57	B	-41.779	-73.2936
84485	2015-05-01 21:28:31	B	-41.778	-73.2485
84485	2015-05-01 22:22:34	B	-41.7732	-73.2053
84485	2015-05-01 23:15:31	0	-41.7674	-72.9602
84485	2015-05-03 09:34:23	B	-41.8119	-72.8734
84485	2015-05-03 10:03:28	B	-42.039	-73.0339
84485	2015-05-03 10:37:30	B	-41.992	-72.9523
84485	2015-05-03 12:07:25	B	-42.0617	-72.9324
84485	2015-05-03 12:15:17	B	-42.0465	-72.9454
84485	2015-05-03 13:47:35	B	-42.0456	-72.9015
84485	2015-05-03 20:50:59	B	-41.956	-72.9187
84485	2015-05-03 21:52:42	A	-41.9202	-73.0255
84485	2015-05-03 21:55:45	B	-41.9168	-73.0166
84485	2015-05-03 22:23:46	B	-41.9035	-73.0181
84485	2015-05-03 23:34:42	A	-41.9245	-73.0274
84485	2015-05-05 09:09:28	0	-41.9522	-72.9026
84485	2015-05-05 09:16:29	1	-41.9566	-72.8741
84485	2015-05-05 10:53:44	B	-41.9509	-72.9071
84484	2015-04-17 06:22:26	1	-41.9264	-73.1652
84484	2015-04-17 07:36:46	B	-41.9413	-73.1382
84484	2015-04-17 09:18:28	A	-41.9252	-73.1543
84484	2015-04-17 10:05:02	A	-41.9351	-73.1755
84484	2015-04-17 10:41:25	2	-41.9249	-73.1352
84484	2015-04-17 10:58:04	B	-41.9247	-73.1315
84484	2015-04-17 12:24:15	B	-41.9494	-73.0919
84484	2015-04-17 13:38:55	B	-41.9524	-73.0711
84484	2015-04-17 14:18:32	B	-41.9937	-73.0905
84484	2015-04-17 18:49:35	B	-42.0003	-73.1635
84484	2015-04-17 20:27:35	B	-42.0122	-73.158
84484	2015-04-17 21:40:23	B	-41.968	-73.1297
84484	2015-04-18 00:01:13	B	-41.9797	-73.1228
84484	2015-04-18 00:55:08	B	-41.9799	-73.1203
84484	2015-04-18 02:39:12	B	-41.9969	-73.105
84484	2015-04-18 04:19:37	B	-41.9922	-73.0986
84484	2015-04-18 07:25:59	A	-41.9901	-73.1105
84484	2015-04-18 07:50:53	B	-41.9896	-73.1113
84484	2015-04-18 07:59:11	B	-41.9941	-73.1175
84484	2015-04-18 09:04:55	B	-41.997	-73.1179
84484	2015-04-18 09:37:15	B	-41.9894	-73.1155
84484	2015-04-18 10:13:28	B	-41.994	-73.1014
84484	2015-04-18 10:49:55	B	-41.9955	-73.0934
84484	2015-04-18 11:18:53	2	-41.9038	-73.0431
84484	2015-04-18 11:50:08	A	-41.9078	-73.0478
84484	2015-04-18 12:16:54	B	-41.9005	-73.0418
84484	2015-04-18 13:17:16	B	-41.8874	-73.0326
84484	2015-04-18 13:57:51	B	-41.8866	-73.0323
84484	2015-04-19 08:55:07	A	-41.8568	-73.1756
84484	2015-04-19 09:19:14	B	-41.8569	-73.1757
84484	2015-04-19 10:33:09	A	-41.8656	-73.1574
84484	2015-04-19 10:52:27	B	-41.8445	-73.1587
84484	2015-04-19 11:17:05	B	-41.8612	-73.1517
84484	2015-04-19 12:02:42	B	-41.858	-73.1472
84484	2015-04-19 20:02:13	B	-41.8339	-73.0368
84484	2015-04-19 20:58:32	A	-41.8671	-73.1078
84484	2015-04-19 21:26:41	B	-41.8916	-73.068
84484	2015-04-19 21:44:48	B	-41.9031	-73.0887
84484	2015-04-19 22:52:54	B	-41.8298	-73.1097
84484	2015-04-19 23:07:06	3	-41.8775	-73.1367
84484	2015-04-21 08:25:37	A	-41.8725	-73.1282
84484	2015-04-21 08:30:15	B	-41.8702	-73.1266
84484	2015-04-21 10:02:31	B	-41.8638	-73.1325
84484	2015-04-21 10:15:14	B	-41.8614	-73.095
84484	2015-04-21 12:57:16	2	-41.8788	-73.0591
84484	2015-04-21 13:32:53	B	-41.8754	-73.0553
84484	2015-04-21 13:54:47	B	-41.8759	-73.0516
84484	2015-04-21 21:31:14	B	-41.9298	-73.126
84484	2015-04-21 22:31:23	B	-41.9111	-73.148
84484	2015-04-21 23:14:56	B	-41.9123	-73.146
84484	2015-04-21 23:59:24	B	-41.9202	-73.1375
84484	2015-04-23 08:08:39	B	-41.8833	-73.1244
84484	2015-04-23 09:15:31	B	-41.8824	-73.1227
84484	2015-04-23 09:55:04	B	-41.8751	-73.1165
84484	2015-04-23 10:54:38	A	-41.8703	-73.0959
84484	2015-04-23 10:55:23	B	-41.8711	-73.1127
84484	2015-04-23 14:54:04	B	-41.8568	-73.0884
84484	2015-04-23 20:59:39	B	-41.796	-73.1026
84484	2015-04-23 21:28:50	B	-41.8066	-73.2452
84484	2015-04-23 22:10:14	B	-41.7949	-73.233
84484	2015-04-23 22:10:42	B	-41.8098	-73.2568
84484	2015-04-23 23:47:59	B	-41.7962	-73.2425
84484	2015-04-25 09:24:48	A	-41.8412	-73.1273
84484	2015-04-25 10:09:37	B	-41.8362	-73.1223
84484	2015-04-25 11:07:47	B	-41.843	-73.1651
84484	2015-04-25 11:29:51	A	-41.8486	-73.1371
84484	2015-04-25 13:07:44	B	-41.8548	-73.1742
84484	2015-04-25 13:12:41	A	-41.8377	-73.2551
84484	2015-04-25 14:04:27	B	-41.8486	-73.1883
84484	2015-04-25 14:51:23	B	-41.8456	-73.1893
84484	2015-04-25 20:32:10	B	-41.8317	-73.2219
84484	2015-04-25 21:46:47	B	-41.8235	-73.2094
84484	2015-04-25 22:22:14	A	-41.8463	-73.1526
84484	2015-04-25 22:47:11	0	-41.8453	-73.1487
84484	2015-04-25 23:31:17	B	-41.8467	-73.1237
84484	2015-04-27 09:04:53	1	-41.8741	-73.1212
84484	2015-04-27 09:14:34	3	-41.8735	-73.1226
84484	2015-04-27 10:27:03	1	-41.8796	-73.1168
84484	2015-04-27 10:43:05	A	-41.8736	-73.0906
84484	2015-04-27 10:57:24	B	-41.8806	-73.1028
84484	2015-04-27 12:06:30	A	-41.8578	-73.1711
84484	2015-04-27 12:38:28	B	-41.8554	-73.1766
84484	2015-04-27 20:19:03	1	-41.8322	-73.2177
84484	2015-04-27 21:19:28	A	-41.8568	-73.16
84484	2015-04-27 21:26:06	B	-41.8574	-73.1589
84484	2015-04-27 21:42:03	2	-41.849	-73.1564
84484	2015-04-27 21:55:05	B	-41.8568	-73.1601
84484	2015-04-27 22:59:21	2	-41.8482	-73.1324
84484	2015-04-27 23:10:16	2	-41.8502	-73.1347
84484	2015-04-27 23:24:55	A	-41.8554	-73.126
84484	2015-04-29 08:39:55	2	-41.8752	-73.107
84484	2015-04-29 10:08:20	B	-41.8793	-73.1149
84484	2015-04-29 10:20:19	A	-41.8763	-73.1536
84484	2015-04-29 11:06:03	A	-41.8628	-73.135
84484	2015-04-29 13:28:36	1	-41.8568	-73.1857
84484	2015-04-29 14:24:56	B	-41.8714	-73.1266
84484	2015-04-29 20:42:10	B	-41.8824	-73.0965
84484	2015-04-29 20:58:53	B	-41.8597	-73.16
84484	2015-04-29 21:29:34	B	-41.8834	-73.1723
84484	2015-04-29 22:21:24	0	-41.8893	-73.0971
84484	2015-04-29 22:23:56	2	-41.8876	-73.111
84484	2015-04-29 22:37:25	A	-41.8881	-73.0885
84484	2015-04-30 00:00:29	B	-41.9038	-73.0589
84484	2015-04-30 00:00:29	B	-41.8997	-73.0611
84484	2015-05-01 08:18:10	2	-42.0275	-73.1133
84484	2015-05-01 09:17:25	B	-42.0453	-73.104
84484	2015-05-01 09:57:34	1	-42.0212	-73.1596
84484	2015-05-01 10:57:21	B	-42.0208	-73.1731
84484	2015-05-01 11:39:45	B	-42.0135	-73.1869
84484	2015-05-01 12:48:54	B	-41.9821	-73.1484
84484	2015-05-01 13:44:40	B	-41.97	-73.1487
84484	2015-05-01 14:28:52	B	-41.965	-73.1462
84484	2015-05-01 20:38:53	B	-41.8833	-73.1487
84484	2015-05-01 21:32:09	B	-41.9342	-73.2648
84484	2015-05-01 22:21:38	B	-41.9325	-73.2976
84484	2015-05-01 22:58:52	A	-41.9262	-73.2854
84484	2015-05-01 23:11:49	B	-41.9293	-73.2823
84484	2015-05-03 08:26:06	A	-42.0086	-73.3493
84484	2015-05-03 09:35:44	B	-41.9866	-73.3464
84484	2015-05-03 10:05:48	1	-41.9957	-73.3109
84484	2015-05-03 10:39:31	B	-41.9856	-73.3385
84484	2015-05-03 11:18:11	B	-41.9949	-73.3343
84484	2015-05-03 12:06:14	B	-41.9913	-73.3403
84484	2015-05-03 12:20:10	B	-41.986	-73.3602
84484	2015-05-03 13:01:39	B	-41.9958	-73.3769
84484	2015-05-03 13:44:12	A	-41.9873	-73.3278
84484	2015-05-03 20:17:17	B	-42.007	-73.2832
84484	2015-05-03 20:46:10	B	-42.0471	-73.2496
84484	2015-05-03 21:51:16	A	-42.0634	-73.3025
84484	2015-05-03 21:55:37	A	-42.0681	-73.3086
84484	2015-05-03 22:21:28	B	-42.0674	-73.3074
84484	2015-05-03 23:38:15	B	-42.0173	-73.2695
84484	2015-05-03 23:40:58	B	-42.0772	-73.3169
84484	2015-05-03 23:57:03	B	-42.0402	-73.2172
84484	2015-05-05 08:04:31	A	-41.8912	-73.2593
84484	2015-05-05 09:07:27	B	-41.8853	-73.2591
84484	2015-05-05 09:14:56	A	-41.8769	-73.2458
84484	2015-05-05 09:37:28	B	-41.8758	-73.2562
84484	2015-05-05 10:52:25	B	-41.8772	-73.2244
84484	2015-05-05 10:57:50	2	-41.8853	-73.2339
84484	2015-05-05 11:14:42	1	-41.8903	-73.2423
84484	2015-05-05 13:07:04	A	-41.9177	-73.2457
84484	2015-05-05 14:06:14	B	-41.8811	-73.2191
84484	2015-05-05 14:43:10	A	-41.9444	-73.2369
84484	2015-05-05 20:26:07	B	-41.951	-73.2526
84484	2015-05-05 20:54:07	1	-41.9113	-73.2799
84484	2015-05-05 21:27:45	B	-41.8978	-73.2837
84484	2015-05-05 21:33:22	B	-41.8993	-73.29
84484	2015-05-05 22:32:24	2	-41.9183	-73.2126
84484	2015-05-05 23:08:22	1	-41.9307	-73.1999
84484	2015-05-05 23:13:12	2	-41.9255	-73.1988
84484	2015-05-07 08:47:16	B	-42.1634	-72.8433
84484	2015-05-07 10:09:30	2	-41.9359	-73.2406
84484	2015-05-07 10:10:51	A	-41.9286	-73.2422
84484	2015-05-07 10:32:59	B	-41.9294	-73.2418
84484	2015-05-07 11:52:30	2	-41.9672	-73.2677
84484	2015-05-07 12:25:35	B	-41.9613	-73.284
84484	2015-05-07 14:07:17	B	-41.9254	-73.3315
84484	2015-05-07 20:01:21	B	-41.8534	-73.3595
84484	2015-05-07 21:08:16	B	-41.8917	-73.4032
84484	2015-05-07 21:33:13	B	-41.8863	-73.401
84484	2015-05-07 21:40:40	B	-41.8874	-73.4053
84484	2015-05-07 22:24:33	2	-41.8919	-73.3964
84484	2015-05-07 22:44:57	2	-41.8793	-73.3825
84484	2015-05-07 23:10:27	2	-41.8602	-73.4178
84484	2015-05-08 00:00:21	B	-41.8603	-73.429
84484	2015-05-09 08:24:31	2	-41.9161	-73.2397
84484	2015-05-09 09:15:50	B	-41.9199	-73.2461
84484	2015-05-09 10:06:27	0	-41.909	-73.259
84484	2015-05-09 10:49:03	1	-41.9341	-73.2356
84484	2015-05-09 10:57:49	B	-41.9251	-73.247
84484	2015-05-09 12:29:40	B	-41.9375	-73.2385
84484	2015-05-09 12:34:57	B	-41.9365	-73.2448
84484	2015-05-09 13:21:51	B	-41.936	-73.2453
84484	2015-05-09 14:15:52	B	-41.9285	-73.238
84484	2015-05-09 20:49:13	B	-41.9081	-73.2323
84484	2015-05-09 21:19:39	A	-41.9086	-73.2161
84484	2015-05-09 21:33:09	A	-41.909	-73.1665
84484	2015-05-09 22:05:44	B	-41.9382	-73.1893
84484	2015-05-09 23:13:45	2	-41.9485	-73.1925
84484	2015-05-09 23:50:07	A	-41.9405	-73.2056
84484	2015-05-11 09:50:51	B	-41.9544	-73.2728
84484	2015-05-11 10:11:16	A	-41.9608	-73.3179
84484	2015-05-11 11:28:55	B	-41.9639	-73.3285
84484	2015-05-11 12:42:29	B	-41.9464	-73.3272
84484	2015-05-11 14:23:37	B	-41.925	-73.068
84484	2015-05-11 20:25:10	B	-41.8969	-72.824
84484	2015-05-11 20:44:47	B	-41.8959	-72.8108
84484	2015-05-11 21:06:33	B	-41.8377	-72.8498
84484	2015-05-11 22:01:49	B	-41.8524	-72.8061
84484	2015-05-11 22:24:12	1	-41.8602	-72.8397
84484	2015-05-11 22:44:31	2	-41.856	-72.8301
84484	2015-05-11 23:43:07	1	-41.8623	-72.8646
84484	2015-05-11 23:59:39	A	-41.8703	-72.8527
84484	2015-05-13 08:17:42	B	-42.0153	-72.7677
84484	2015-05-13 09:19:20	B	-41.9548	-72.8649
84484	2015-05-13 09:19:20	B	-41.9192	-72.8889
84484	2015-05-13 10:25:52	B	-41.9345	-72.8821
84484	2015-05-13 10:57:28	B	-41.9281	-72.8889
84484	2015-05-13 12:01:41	B	-41.9912	-72.8506
84484	2015-05-13 12:04:04	B	-41.9912	-72.8504
84484	2015-05-13 12:54:49	B	-41.993	-72.8521
84484	2015-05-13 13:38:14	A	-41.9791	-72.8387
84484	2015-05-13 13:41:46	B	-41.9912	-72.8553
84484	2015-05-13 20:04:37	1	-42.088	-72.7993
84484	2015-05-13 20:33:55	1	-42.0379	-72.7154
84484	2015-05-13 21:33:39	1	-42.0414	-72.6716
84484	2015-05-13 21:39:05	1	-42.0456	-72.6778
84484	2015-05-13 21:41:59	1	-42.0475	-72.6889
84484	2015-05-13 23:14:03	3	-42.0905	-72.6653
84484	2015-05-13 23:18:03	2	-42.0921	-72.6665
84484	2015-05-13 23:19:41	A	-42.0972	-72.6682
84484	2015-05-15 08:28:51	A	-42.1907	-72.9696
84484	2015-05-15 08:55:28	B	-42.1971	-72.9667
84484	2015-05-15 10:41:14	B	-42.2244	-72.9636
84484	2015-05-15 12:36:06	B	-42.1883	-73.0824
84484	2015-05-15 13:54:16	A	-42.1347	-73.0232
84484	2015-05-15 14:43:42	B	-42.1314	-73.0111
84484	2015-05-15 20:11:15	B	-42.1169	-72.8931
84484	2015-05-15 22:16:49	B	-42.305	-72.8862
84484	2015-05-15 22:25:06	A	-42.512	-73.0311
84484	2015-05-15 22:57:50	B	-42.5198	-72.9847
84484	2015-05-15 23:58:37	B	-42.3642	-73.0143
84484	2015-05-17 09:21:54	A	-42.1771	-72.5768
84484	2015-05-17 09:57:55	B	-42.1915	-72.5529
84484	2015-05-17 10:11:32	B	-42.1736	-72.5426
84484	2015-05-17 10:59:07	A	-42.1666	-72.5433
84484	2015-05-17 11:35:44	B	-42.1701	-72.5413
84484	2015-05-17 12:21:14	B	-42.1637	-72.5453
84484	2015-05-17 14:02:38	B	-42.1702	-72.5434
84484	2015-05-17 14:51:54	B	-42.1661	-72.5624
84484	2015-05-17 21:20:03	A	-42.1823	-72.5262
84484	2015-05-17 21:37:25	B	-42.1874	-72.5622
84484	2015-05-17 22:35:50	A	-42.1818	-72.5506
84484	2015-05-17 22:55:38	3	-42.1746	-72.5476
84484	2015-05-17 23:15:49	2	-42.1772	-72.5454
84484	2015-05-19 08:10:45	2	-42.1827	-72.6709
84484	2015-05-19 08:32:03	A	-42.1861	-72.6598
84484	2015-05-19 09:50:28	1	-42.2017	-72.7145
84484	2015-05-19 10:10:55	A	-42.1925	-72.702
84484	2015-05-19 12:13:54	B	-42.2046	-72.7239
84484	2015-05-19 13:21:01	B	-42.1996	-72.7297
84484	2015-05-19 14:06:17	B	-42.2096	-72.7436
84484	2015-05-19 14:55:58	B	-42.1867	-72.7176
84484	2015-05-19 21:05:25	B	-42.1607	-72.7483
84484	2015-05-19 21:54:54	B	-42.1734	-72.7596
84484	2015-05-19 22:10:10	0	-42.2211	-72.6518
84484	2015-05-19 22:26:00	A	-42.2172	-72.6874
84484	2015-05-19 23:31:11	2	-42.2064	-72.6359
84484	2015-05-19 23:53:30	A	-42.2	-72.6332
84484	2015-05-21 09:17:32	1	-42.2039	-72.6698
84484	2015-05-21 09:32:29	B	-42.1989	-72.6696
84484	2015-05-21 12:37:48	B	-42.2141	-72.6864
84484	2015-05-21 14:15:43	B	-42.1739	-72.6684
84484	2015-05-21 20:50:52	A	-42.0079	-72.8426
84484	2015-05-21 20:50:52	A	-42.0029	-72.8061
84484	2015-05-21 21:53:18	B	-41.9998	-72.8513
84484	2015-05-21 22:35:07	B	-41.9512	-72.8198
84484	2015-05-21 23:16:07	B	-41.9467	-72.8075
84484	2015-05-23 10:10:18	B	-42.1124	-73.2674
84484	2015-05-23 10:10:18	A	-42.1649	-73.2554
84484	2015-05-23 11:49:23	B	-42.2075	-73.2603
84484	2015-05-23 11:56:20	B	-42.2115	-73.2534
84484	2015-05-23 12:48:17	B	-42.215	-73.2476
84484	2015-05-23 13:38:13	B	-42.2155	-73.2415
84484	2015-05-23 14:28:28	B	-42.2318	-73.2315
84484	2015-05-23 20:21:25	A	-42.4898	-73.2251
84484	2015-05-23 21:26:43	B	-42.5057	-73.219
84484	2015-05-23 21:33:41	B	-42.5056	-73.2221
84484	2015-05-23 22:04:51	B	-42.5013	-73.2239
84484	2015-05-23 22:20:58	B	-42.5188	-73.2256
84484	2015-05-25 08:46:13	A	-42.732	-73.3477
84484	2015-05-25 09:23:31	A	-42.7529	-73.3439
84484	2015-05-25 10:29:24	B	-42.7697	-73.3504
84484	2015-05-25 10:42:17	A	-42.7371	-73.3642
84484	2015-05-25 11:01:10	B	-42.742	-73.3661
84484	2015-05-25 11:15:47	B	-42.7405	-73.3643
84484	2015-05-25 12:55:25	A	-42.7924	-73.3169
84484	2015-05-25 13:46:54	A	-42.8164	-73.302
84484	2015-05-25 14:32:17	B	-42.81	-73.3075
84484	2015-05-25 20:03:23	B	-42.7993	-73.3107
84484	2015-05-25 21:02:12	B	-42.8171	-73.2856
84484	2015-05-25 21:39:36	B	-42.8181	-73.2722
84484	2015-05-25 21:45:03	B	-42.8147	-73.2689
84484	2015-05-25 22:03:36	A	-42.7429	-73.1971
84484	2015-05-25 22:38:46	A	-42.7674	-73.2144
84484	2015-05-25 23:14:37	A	-42.7777	-73.2099
84484	2015-05-25 23:41:19	B	-42.7893	-73.2121
84484	2015-05-27 08:21:46	1	-43.0431	-73.2326
84484	2015-05-27 08:32:41	B	-43.0433	-73.2367
84484	2015-05-27 10:02:22	B	-43.029	-73.2276
84484	2015-05-27 10:11:25	A	-42.975	-73.2851
84484	2015-05-27 13:51:07	B	-42.7612	-73.2359
84484	2015-05-27 20:38:49	B	-42.6842	-73.184
84484	2015-05-27 21:05:22	B	-42.7276	-73.2859
84484	2015-05-27 22:21:26	B	-42.6989	-73.2685
84484	2015-05-27 22:30:08	2	-42.6795	-73.2255
84484	2015-05-27 22:41:25	A	-42.6578	-73.2215
84484	2015-05-29 09:18:24	0	-42.4037	-73.161
84484	2015-05-29 09:32:59	B	-42.4002	-73.1587
84484	2015-05-29 10:25:38	B	-42.3902	-73.1503
84484	2015-05-29 11:00:44	A	-42.3806	-73.1648
84484	2015-05-29 13:10:53	B	-42.3592	-73.098
84484	2015-05-29 14:02:59	B	-42.3762	-73.1679
84484	2015-05-29 14:54:48	B	-42.3677	-73.1413
84484	2015-05-29 20:54:15	A	-42.3792	-73.1295
84484	2015-05-29 21:38:55	B	-42.3732	-73.1266
84484	2015-05-29 21:42:44	A	-42.3672	-73.1221
84484	2015-05-29 21:53:45	2	-42.3698	-73.0751
84484	2015-05-29 23:19:00	A	-42.3565	-73.1062
84484	2015-05-29 23:20:48	B	-42.3537	-73.1061
84484	2015-05-29 23:38:00	A	-42.3601	-73.125
84484	2015-05-31 08:12:31	B	-42.3386	-72.8989
84484	2015-05-31 09:21:43	A	-42.3648	-72.9753
84484	2015-05-31 10:12:38	B	-42.3492	-73.1429
84484	2015-05-31 10:59:01	A	-42.4063	-73.0748
84484	2015-05-31 11:01:09	B	-42.4064	-73.0748
84484	2015-05-31 12:35:07	B	-42.425	-73.0691
84484	2015-05-31 13:25:08	B	-42.3623	-73.0853
84484	2015-05-31 14:13:34	B	-42.3536	-73.0885
84484	2015-05-31 15:02:48	B	-42.3514	-73.0884
84484	2015-05-31 20:41:16	B	-42.3768	-73.1132
84484	2015-05-31 20:41:16	B	-42.2987	-73.102
84484	2015-05-31 21:33:21	B	-42.3624	-73.1268
84484	2015-05-31 22:15:38	1	-42.4339	-73.1695
84484	2015-05-31 22:29:18	2	-42.4406	-73.1697
84484	2015-05-31 23:17:40	B	-42.4533	-73.0937
84484	2015-05-31 23:55:04	A	-42.3815	-73.114
84484	2015-06-02 09:53:44	0	-43.1757	-73.2758
84484	2015-06-02 10:30:31	B	-43.1819	-73.2799
84484	2015-06-02 11:39:59	B	-43.2081	-73.286
84484	2015-06-02 13:29:06	1	-43.1374	-73.2981
84484	2015-06-02 14:25:15	B	-43.2405	-73.3119
84484	2015-06-02 20:07:57	A	-43.4846	-73.807
84484	2015-06-02 21:17:20	B	-43.5491	-73.8772
84484	2015-06-02 21:49:19	B	-43.5673	-73.8975
84484	2015-06-02 22:52:10	B	-43.6043	-73.937
84484	2015-06-02 22:52:10	B	-43.6293	-73.9532
84484	2015-06-02 23:14:08	B	-43.6304	-73.9549
84484	2015-06-04 10:14:11	0	-43.3637	-74.5913
84484	2015-06-04 12:09:14	B	-43.4057	-74.6524
84484	2015-06-04 14:23:13	B	-43.2567	-74.4861
84484	2015-06-04 21:33:37	B	-43.0782	-74.5794
84484	2015-06-04 21:53:08	B	-42.9679	-74.453
84484	2015-06-04 22:34:44	B	-43.0573	-74.5815
84484	2015-06-04 23:31:23	B	-42.8131	-74.5042
84484	2015-06-06 10:59:56	B	-41.6039	-73.3234
84484	2015-06-06 12:50:32	B	-41.6586	-74.2895
84484	2015-06-06 13:41:50	A	-41.6183	-74.2253
84484	2015-06-06 14:39:07	B	-41.6169	-74.2828
84484	2015-06-06 21:12:50	B	-41.382	-74.2493
84484	2015-06-06 21:40:41	B	-41.4565	-74.2496
84484	2015-06-06 22:27:08	B	-41.2476	-74.1873
84484	2015-06-06 23:17:19	B	-41.1717	-74.149
84484	2015-06-06 23:52:28	B	-41.0955	-74.1393
84484	2015-06-07 00:04:18	B	-41.1425	-74.1375
84484	2015-06-08 13:00:01	B	-39.5101	-73.9988
84484	2015-06-08 14:42:29	B	-39.4371	-73.9679
84484	2015-06-08 21:25:17	B	-39.2068	-73.9139
84484	2015-06-08 22:29:53	B	-39.1296	-73.6773
84484	2015-06-08 23:06:40	B	-39.1033	-73.6715
84484	2015-06-08 23:32:51	B	-39.0863	-73.6218
84484	2015-06-10 08:55:58	B	-37.65	-69.5438
84484	2015-06-10 09:19:40	B	-37.6676	-73.9338
84484	2015-06-10 10:41:41	B	-37.6721	-73.9568
84484	2015-06-10 10:44:46	A	-37.6486	-74.0004
84484	2015-06-10 11:03:28	B	-37.6477	-74.0003
84484	2015-06-10 12:22:55	B	-37.6379	-74.0083
84484	2015-06-10 12:22:55	B	-37.6429	-73.9942
84484	2015-06-10 14:02:08	B	-37.5769	-74.0033
84484	2015-06-10 20:25:45	B	-37.3671	-73.6886
84484	2015-06-10 21:19:58	B	-37.2935	-73.7066
84484	2015-06-10 21:41:51	2	-37.3041	-73.6832
84484	2015-06-10 22:01:00	1	-37.2762	-73.6763
84484	2015-06-10 23:04:19	B	-37.2476	-73.642
84484	2015-06-10 23:25:27	A	-37.2161	-73.6501
84484	2015-06-10 23:35:53	A	-37.2054	-73.6411
84484	2015-06-12 08:32:12	B	-35.8205	-72.8238
84484	2015-06-12 08:32:14	A	-35.824	-72.8204
84484	2015-06-12 09:43:41	B	-35.7738	-72.8
84484	2015-06-12 10:10:02	2	-35.7137	-72.8122
84484	2015-06-12 10:13:26	3	-35.7088	-72.8122
84484	2015-06-12 11:21:19	B	-35.6541	-72.7958
84484	2015-06-12 13:18:13	B	-35.5406	-72.7633
84484	2015-06-12 14:15:50	B	-35.4945	-72.7458
84484	2015-06-12 14:57:37	B	-35.42	-72.7743
84484	2015-06-12 20:09:14	B	-35.074	-72.7901
84484	2015-06-12 21:00:37	B	-35.0885	-72.7749
84484	2015-06-12 21:01:16	A	-35.0944	-72.7211
84484	2015-06-12 22:34:52	1	-35.0011	-72.7032
84484	2015-06-12 22:35:29	B	-35.002	-72.6989
84484	2015-06-12 22:47:55	B	-34.95	-72.6416
84484	2015-06-14 09:50:29	A	-33.0233	-72.1232
84484	2015-06-14 10:26:41	B	-32.9945	-72.1105
84484	2015-06-14 11:02:45	B	-32.9523	-72.1674
84484	2015-06-14 12:00:08	B	-32.8999	-72.1638
84484	2015-06-14 14:17:12	B	-32.734	-72.1455
84484	2015-06-14 21:39:22	B	-31.8546	-72.1535
84484	2015-06-14 22:20:56	B	-31.8961	-72.7749
84484	2015-06-14 23:13:05	0	-31.6549	-72.3901
84484	2015-06-14 23:22:48	B	-31.6921	-72.3595
84484	2015-06-16 08:30:51	A	-28.3621	-73.6255
84484	2015-06-16 08:32:32	B	-28.362	-73.6255
84484	2015-06-16 09:26:22	0	-28.3188	-73.5684
84484	2015-06-16 10:12:08	2	-28.2563	-73.6829
84484	2015-06-16 10:58:51	3	-28.204	-73.724
84484	2015-06-16 13:31:47	A	-27.9247	-73.7978
84484	2015-06-16 14:25:07	2	-27.8623	-73.8728
84484	2015-06-16 21:02:18	0	-27.475	-73.906
84484	2015-06-16 22:02:31	A	-27.4608	-73.9215
84484	2015-06-16 22:34:20	3	-27.4251	-73.916
84484	2015-06-16 23:37:50	1	-27.3677	-73.8962
84484	2015-06-18 08:07:33	A	-25.6975	-74.0982
84484	2015-06-18 09:05:45	2	-25.6057	-74.0802
84484	2015-06-18 09:22:18	2	-25.5914	-74.0822
84484	2015-06-18 10:00:31	A	-25.5509	-74.0749
84484	2015-06-18 10:41:42	1	-25.5051	-74.1052
84484	2015-06-18 11:00:07	2	-25.4784	-74.1199
84484	2015-06-18 11:38:38	2	-25.4375	-74.129
84484	2015-06-18 12:49:57	B	-25.4235	-74.1227
84484	2015-06-18 13:42:39	B	-25.3982	-74.1433
84484	2015-06-18 14:28:41	B	-25.369	-74.1801
84484	2015-06-18 20:39:24	1	-25.1334	-74.2405
84484	2015-06-18 21:43:09	1	-25.0776	-74.2916
84484	2015-06-18 22:41:23	0	-25.0342	-74.2781
84484	2015-06-18 23:17:11	2	-25.0012	-74.3181
84484	2015-06-18 23:26:39	1	-24.9966	-74.3271
84484	2015-06-20 10:12:15	0	-23.6453	-75.1519
84484	2015-06-20 10:16:55	3	-23.6581	-75.0695
84484	2015-06-20 10:36:29	1	-23.6515	-75.0755
84484	2015-06-20 11:51:38	B	-23.5986	-75.1036
84484	2015-06-22 09:54:09	B	-23.4683	-75.0445
84484	2015-06-22 11:01:44	B	-22.3689	-76.1689
84484	2015-06-22 11:41:59	B	-22.7096	-76.2684
84484	2015-06-22 14:54:57	B	-22.7089	-76.2715
84484	2015-06-22 22:14:21	B	-22.671	-76.3042
84484	2015-06-22 23:28:17	B	-22.3322	-76.5261
84484	2015-06-22 23:56:01	A	-22.2584	-76.4135
84484	2015-06-24 11:54:18	B	-21.7675	-76.3187
84484	2015-06-24 11:54:18	B	-21.6924	-76.8506
84484	2015-06-24 22:08:18	A	-21.3746	-77.5861
84484	2015-06-24 22:41:05	A	-21.3734	-77.6159
84484	2015-06-24 23:00:11	B	-21.3281	-77.6241
84484	2015-06-26 08:16:47	B	-20.0919	-79.3491
84484	2015-06-26 09:13:52	B	-20.0722	-79.2853
84484	2015-06-26 10:49:41	B	-19.9632	-79.3427
84484	2015-06-26 10:50:04	A	-19.9761	-79.2997
84484	2015-06-26 11:01:43	3	-19.9817	-79.1727
84484	2015-06-26 12:27:44	3	-19.903	-79.2343
84484	2015-06-26 13:27:00	B	-19.8434	-79.2411
84484	2015-06-26 14:19:33	2	-19.829	-79.3303
84484	2015-06-26 14:59:03	3	-19.7929	-79.3758
84484	2015-06-26 20:51:37	1	-19.5311	-79.5818
84484	2015-06-26 21:45:13	A	-19.4826	-79.6175
84484	2015-06-26 21:50:49	B	-19.4778	-79.6209
84484	2015-06-26 23:25:52	2	-19.3766	-79.6766
84484	2015-06-26 23:29:54	3	-19.3808	-79.664
84484	2015-06-26 23:30:34	3	-19.3832	-79.6533
84484	2015-06-28 10:26:18	0	-17.6016	-80.6169
84484	2015-06-28 11:24:58	2	-17.5768	-80.6053
84484	2015-06-28 11:47:22	3	-17.5548	-80.6167
84484	2015-06-28 13:04:22	2	-17.4965	-80.635
84484	2015-06-28 14:21:02	2	-17.4376	-80.6762
84484	2015-06-28 20:35:57	0	-17.1657	-80.8077
84484	2015-06-28 21:26:58	B	-17.128	-80.7725
84484	2015-06-28 22:28:28	1	-17.0755	-80.7575
84484	2015-06-28 22:45:21	3	-17.0688	-80.7682
84484	2015-06-28 22:59:54	A	-17.0553	-80.7636
84484	2015-06-30 10:00:56	0	-15.2402	-81.5979
84484	2015-06-30 10:22:40	B	-15.2231	-81.6068
84484	2015-06-30 10:56:18	3	-15.211	-81.6098
84484	2015-06-30 11:48:18	A	-15.1843	-81.6278
84484	2015-06-30 12:05:21	3	-15.167	-81.634
84484	2015-06-30 13:43:02	B	-15.1005	-81.6614
84484	2015-06-30 20:15:47	B	-14.8444	-81.7629
84484	2015-06-30 22:41:26	0	-14.7376	-81.768
84484	2015-06-30 23:04:36	3	-14.7423	-81.8303
84484	2015-06-30 23:31:08	2	-14.7198	-81.837
84484	2015-07-02 08:47:04	1	-12.9353	-83.2557
84484	2015-07-02 09:36:58	A	-12.8853	-83.2599
84484	2015-07-02 10:10:34	2	-12.856	-83.2837
84484	2015-07-02 11:02:44	A	-12.8169	-83.3046
84484	2015-07-02 11:19:50	3	-12.7994	-83.3247
84484	2015-07-02 11:47:49	2	-12.7739	-83.3432
84484	2015-07-02 12:42:23	2	-12.7285	-83.3686
84484	2015-07-02 14:33:31	2	-12.5877	-83.4754
84484	2015-07-02 22:18:15	2	-12.1631	-83.5495
84484	2015-07-02 22:41:51	3	-12.1402	-83.55
84484	2015-07-02 23:40:27	2	-12.08	-83.549
84484	2015-07-04 08:31:43	A	-10.0217	-84.3378
84484	2015-07-04 09:16:26	B	-9.9858	-84.3841
84484	2015-07-04 11:01:38	A	-9.9934	-84.3723
84484	2015-07-04 11:03:16	B	-9.9923	-84.3708
84484	2015-07-04 11:40:14	B	-9.9911	-84.3713
84484	2015-07-04 13:56:05	B	-9.9243	-84.3828
84484	2015-07-04 14:52:05	B	-9.9919	-84.3448
84484	2015-07-04 21:06:19	1	-9.6672	-84.2447
84484	2015-07-04 21:55:58	B	-9.6437	-84.2389
84484	2015-07-04 22:00:47	2	-9.6356	-84.2599
84484	2015-07-04 22:37:39	B	-9.6154	-84.2599
84484	2015-07-04 23:33:04	2	-9.5492	-84.2815
84484	2015-07-04 23:35:42	2	-9.5465	-84.282
84484	2015-07-06 10:34:17	1	-8.3593	-84.8081
84484	2015-07-06 11:48:48	A	-8.3099	-84.8348
84484	2015-07-06 12:14:25	B	-8.2993	-84.8856
84484	2015-07-06 12:17:34	2	-8.2878	-84.8201
84484	2015-07-06 14:50:23	A	-8.3071	-84.8663
84484	2015-07-06 20:40:28	3	-7.9797	-84.8856
84484	2015-07-06 21:32:05	B	-7.9369	-84.8816
84484	2015-07-06 22:45:21	1	-7.9193	-84.876
84484	2015-07-06 23:13:33	3	-7.8958	-84.8554
84484	2015-07-06 23:14:06	3	-7.8966	-84.8577
84484	2015-07-08 10:09:22	A	-7.1157	-84.8593
84484	2015-07-08 10:53:35	0	-7.0916	-84.6835
84484	2015-07-08 11:14:47	B	-7.0741	-84.6157
84484	2015-07-08 11:50:55	1	-7.1161	-84.5664
84484	2015-07-08 12:57:16	B	-7.0325	-84.6334
84484	2015-07-08 14:12:21	B	-6.9781	-84.5661
84484	2015-07-08 20:18:47	1	-6.6331	-84.9835
84484	2015-07-08 22:49:10	1	-6.5589	-85.081
84484	2015-07-08 23:32:24	2	-6.54	-85.1517
84484	2015-07-10 08:58:59	2	-5.5418	-86.2498
84484	2015-07-10 09:48:52	B	-5.5391	-86.282
84484	2015-07-10 10:11:43	B	-5.527	-86.2834
84484	2015-07-10 11:26:43	3	-5.4556	-86.3712
84484	2015-07-10 11:47:52	B	-5.4535	-86.3643
84484	2015-07-10 11:57:05	B	-5.3633	-86.4488
84484	2015-07-10 13:29:16	B	-5.3937	-86.4819
84484	2015-07-10 15:08:18	A	-5.3217	-86.5636
84484	2015-07-10 21:38:21	A	-5.1755	-86.8188
84484	2015-07-10 22:26:45	2	-5.1569	-86.9069
84484	2015-07-10 22:49:22	B	-5.1467	-86.9308
84484	2015-07-11 00:09:05	B	-5.1145	-87.0126
84484	2015-07-12 08:30:14	2	-4.5121	-88.0985
84484	2015-07-12 10:52:07	A	-4.4277	-88.1971
84484	2015-07-12 10:58:07	A	-4.4299	-88.1937
84484	2015-07-12 11:00:03	2	-4.4278	-88.1981
84484	2015-07-12 12:24:52	B	-4.3933	-88.2661
84484	2015-07-12 12:36:54	A	-4.3159	-88.2266
84484	2015-07-12 21:23:07	A	-4.0685	-88.6768
84484	2015-07-12 23:27:55	B	-4.0028	-88.6774
84484	2015-07-12 23:38:03	1	-4.011	-88.6171
84484	2015-07-12 23:51:36	3	-4.0014	-88.6269
84484	2015-07-14 08:12:10	0	-3.083	-89.721
84484	2015-07-14 09:54:58	B	-3.036	-89.7731
84484	2015-07-14 10:36:51	A	-2.981	-89.8648
84484	2015-07-14 11:28:03	2	-2.9707	-89.8866
84484	2015-07-14 11:48:02	3	-2.9522	-89.9024
84484	2015-07-14 11:48:02	3	-2.9522	-89.9024
84484	2015-07-14 12:21:29	2	-2.9324	-89.9238
84484	2015-07-14 13:08:14	1	-2.9061	-89.9884
84484	2015-07-14 20:55:24	2	-2.6688	-90.3248
84484	2015-07-14 23:20:26	B	-2.5954	-90.442
84484	2015-07-15 00:07:53	B	-2.5867	-90.4572
84484	2015-07-16 12:05:56	B	-2.3691	-92.295
84484	2015-07-16 12:35:42	B	-2.1813	-91.6489
84484	2015-07-16 14:49:38	B	-2.3175	-91.7549
84484	2015-07-16 22:59:52	1	-2.2544	-91.7943
84484	2015-07-16 23:01:14	A	-2.2574	-91.7801
84484	2015-07-16 23:38:05	A	-2.1659	-91.82
84484	2015-07-18 09:09:46	B	-2.2909	-92.3546
84484	2015-07-18 11:01:26	B	-2.5303	-92.3585
84484	2015-07-18 11:37:20	1	-2.5865	-92.3859
84484	2015-07-18 11:49:35	B	-2.5863	-92.3859
84484	2015-07-18 12:38:56	2	-2.5409	-92.3903
84484	2015-07-18 20:11:03	B	-2.3956	-92.3889
84484	2015-07-18 22:36:14	B	-2.3659	-92.4027
84484	2015-07-18 23:33:53	B	-2.2239	-92.5016
84484	2015-07-20 11:01:42	B	-2.2422	-93.0608
84484	2015-07-20 11:13:09	B	-2.3238	-93.0818
84484	2015-07-20 11:41:47	B	-2.3241	-93.0947
84484	2015-07-20 12:37:54	A	-2.2466	-93.0909
84484	2015-07-20 15:10:55	B	-2.1783	-93.1526
84484	2015-07-21 00:01:38	A	-2.2027	-93.1324
84484	2015-07-22 08:22:19	B	-2.2479	-93.1428
84484	2015-07-22 10:56:31	B	-2.1944	-93.2956
84484	2015-07-22 11:47:03	1	-2.2177	-93.4717
84484	2015-07-22 12:21:29	B	-2.2585	-93.3075
84484	2015-07-22 14:21:16	B	-2.2475	-93.4021
84484	2015-07-22 21:06:16	A	-2.2765	-93.4487
84484	2015-07-22 21:51:12	B	-2.2794	-93.4676
84484	2015-07-22 23:13:02	B	-2.2419	-93.4517
84484	2015-07-22 23:33:00	B	-2.2163	-93.4531
84484	2015-07-24 10:24:29	B	-2.1485	-93.8688
84484	2015-07-24 11:00:31	B	-2.0838	-93.6267
84484	2015-07-24 12:05:44	B	-2.0398	-93.5923
84484	2015-07-24 20:46:50	B	-1.9479	-93.5101
84484	2015-07-24 23:11:56	1	-1.9384	-93.4584
84484	2015-07-24 23:37:23	A	-1.9459	-93.485
84484	2015-07-24 23:50:29	A	-1.9608	-93.4728
84484	2015-07-26 11:43:14	B	-1.8362	-93.2938
84484	2015-07-26 11:50:59	A	-1.9954	-93.0109
84484	2015-07-26 11:50:59	B	-1.9944	-93.0113
84484	2015-07-26 13:30:55	B	-1.9775	-92.9831
84484	2015-07-26 14:44:39	B	-1.9766	-92.9819
84484	2015-07-26 20:22:46	B	-1.9238	-92.8885
84484	2015-07-26 22:49:36	B	-1.951	-92.9083
84484	2015-07-26 22:49:36	B	-1.9461	-92.9124
84484	2015-07-28 12:29:42	1	-1.6682	-92.4153
84484	2015-07-28 12:38:42	B	-1.6645	-92.4122
84484	2015-07-28 23:24:01	B	-1.6155	-92.1939
84484	2015-07-28 23:36:41	B	-1.5803	-92.1217
84484	2015-07-29 00:11:49	B	-1.5274	-92.0781
84484	2015-07-30 08:34:18	B	-1.6066	-91.965
84484	2015-07-30 10:16:34	B	-1.603	-91.9423
84484	2015-07-30 11:24:19	B	-1.6145	-91.9515
84484	2015-07-30 14:58:05	A	-1.6417	-91.8372
84484	2015-07-30 21:22:13	0	-1.5084	-91.8774
84484	2015-07-30 22:07:16	B	-1.5078	-91.8659
84484	2015-07-30 22:51:14	B	-1.5281	-91.8655
84484	2015-07-30 23:46:23	B	-1.4958	-91.8371
84484	2015-07-30 23:59:08	A	-1.5852	-91.7563
84484	2015-08-01 14:16:24	B	-1.5595	-91.6942
84484	2015-08-01 20:51:05	A	-1.624	-91.7614
84484	2015-08-01 23:15:02	A	-1.5425	-91.6551
84484	2015-08-01 23:40:53	B	-1.5927	-91.6186
84484	2015-08-03 22:50:22	A	-1.6893	-91.9619
84484	2015-08-03 23:33:00	B	-1.6789	-91.9445
84484	2015-08-05 11:03:00	B	-1.9813	-91.7017
84484	2015-08-05 11:27:36	B	-2.0671	-91.6061
84484	2015-08-07 08:41:53	B	-1.7912	-90.6308
84484	2015-08-07 10:11:44	B	-1.8792	-90.4818
84484	2015-08-07 11:13:42	B	-1.9017	-90.4324
84484	2015-08-07 11:50:00	B	-1.9124	-90.4103
84484	2015-08-07 12:14:52	B	-1.8836	-90.4729
84484	2015-08-07 22:08:34	B	-1.7572	-90.2304
84484	2015-08-07 22:53:41	B	-1.6454	-90.0503
84484	2015-08-07 23:07:06	B	-1.6449	-90.0445
84484	2015-08-09 11:03:20	B	-1.6692	-89.6412
84484	2015-08-09 11:15:33	B	-1.638	-89.7002
84484	2015-08-09 12:22:41	B	-1.5861	-89.5313
84484	2015-08-09 23:38:58	B	-1.7204	-89.3983
84484	2015-08-15 11:52:08	A	-2.3401	-89.6991
84484	2015-08-15 13:03:29	A	-2.2881	-89.7261
84484	2015-08-15 21:39:53	B	-2.2068	-88.2775
84484	2015-08-15 23:55:13	B	-2.5223	-88.2311
84484	2015-08-27 12:19:29	B	-3.0066	-90.101
84484	2015-09-10 09:09:04	B	-3.6562	-91.2732
84484	2015-09-10 11:15:18	0	-3.6795	-91.3318
84484	2015-09-10 12:42:41	A	-3.6443	-91.5702
84484	2015-09-10 23:36:59	B	-3.8259	-91.662
84484	2015-09-11 00:01:13	B	-3.7574	-91.4957
84484	2015-09-12 08:43:41	B	-4.3052	-91.5039
84484	2015-09-12 11:44:16	B	-4.3433	-91.526
84484	2015-09-12 12:01:34	B	-4.3327	-91.5111
84484	2015-09-12 14:48:15	B	-4.2849	-91.4648
84484	2015-09-12 21:25:16	A	-4.2766	-91.5115
84484	2015-09-14 12:13:18	A	-4.2187	-91.2683
84484	2015-09-14 21:03:37	B	-4.3037	-91.2223
84484	2015-09-16 10:21:47	B	-4.2226	-91.1354
84484	2015-09-16 12:00:18	B	-4.1992	-91.132
84484	2015-09-16 12:54:43	B	-4.2044	-91.1368
84484	2015-09-16 15:02:26	B	-4.1929	-91.1312
84484	2015-09-16 20:42:04	1	-4.1119	-91.2091
84484	2015-09-16 23:49:09	B	-4.0856	-91.2103
84484	2015-09-18 11:09:30	B	-3.9917	-91.156
84484	2015-09-18 11:28:44	B	-3.9934	-91.1478
84484	2015-09-18 11:53:00	A	-4.0042	-91.0501
84484	2015-09-18 20:22:39	B	-3.9226	-91.0726
84484	2015-09-18 23:47:58	A	-3.9676	-91.0892
84484	2015-09-20 22:55:42	B	-3.863	-90.373
84484	2015-09-20 23:47:43	A	-3.8081	-90.3653
84484	2015-09-22 11:09:52	B	-3.6128	-90.2273
84484	2015-09-22 11:22:12	B	-3.6054	-90.239
84484	2015-09-22 14:35:41	B	-3.6063	-90.2144
84484	2015-09-22 21:13:41	B	-3.6121	-90.1768
84484	2015-09-22 23:53:11	B	-3.6165	-90.1769
84484	2015-09-24 10:20:12	B	-3.6296	-89.8585
84494	2015-04-16 22:31:47	B	-42.5427	-73.0959
84494	2015-04-16 22:46:50	B	-42.5363	-73.174
84494	2015-04-17 08:05:07	B	-42.4847	-73.1616
84494	2015-04-17 08:26:18	B	-42.4961	-73.1428
84494	2015-04-23 23:11:39	B	-43.1528	-73.8598
84494	2015-04-29 08:43:57	B	-43.752	-74.7972
84494	2015-04-29 10:09:09	B	-43.6546	-74.9282
84494	2015-04-29 11:03:29	A	-43.6466	-74.9785
84494	2015-04-29 12:38:48	B	-43.6225	-75.039
84494	2015-04-29 14:30:23	B	-43.6096	-75.0733
84494	2015-04-29 21:36:49	B	-43.5289	-75.2956
84494	2015-04-29 22:39:28	B	-43.5425	-75.2425
84494	2015-04-29 23:57:23	B	-43.5494	-75.2068
84494	2015-05-21 23:21:59	B	-28.9728	-77.4078
84494	2015-05-25 10:49:21	B	-25.8365	-78.8995
84494	2015-05-25 10:51:40	B	-25.8337	-78.8925
84494	2015-05-25 14:25:48	B	-25.7973	-78.9125
84494	2015-05-25 22:55:09	B	-25.4724	-78.9014
84494	2015-05-25 23:43:48	B	-25.8634	-78.8581
84494	2015-05-27 09:59:23	B	-24.6384	-77.2846
84494	2015-05-27 10:11:52	B	-24.3773	-78.1339
84494	2015-05-29 10:57:39	B	-24.2774	-79.3065
84494	2015-05-29 11:10:12	B	-24.1173	-79.2431
84494	2015-05-29 12:02:15	B	-24.0388	-79.2678
84494	2015-05-29 23:09:56	B	-22.9336	-78.9894
84494	2015-05-31 11:05:20	B	-20.3057	-79.4038
84494	2015-05-31 11:45:18	B	-20.3731	-79.279
84494	2015-05-31 12:41:01	B	-20.4962	-79.2477
84494	2015-05-31 14:05:22	B	-20.4948	-79.1506
84494	2015-05-31 14:54:47	B	-20.4592	-79.1814
84494	2015-05-31 20:39:28	B	-20.2781	-79.2709
84494	2015-06-02 10:23:16	A	-18.5646	-80.3497
84494	2015-06-02 10:54:03	A	-18.4611	-80.4392
84494	2015-06-02 11:47:25	B	-18.3092	-80.4374
84494	2015-06-02 20:18:17	A	-18.053	-80.7511
84494	2015-06-02 22:43:04	B	-17.8982	-80.7486
84494	2015-06-02 23:00:35	B	-17.8833	-80.8244
84494	2015-06-02 23:23:11	A	-17.8681	-80.8086
84494	2015-06-04 11:50:08	B	-16.1613	-81.941
84494	2015-06-08 08:16:20	0	-12.1567	-83.7939
84494	2015-06-08 08:16:20	0	-12.1567	-83.7939
84494	2015-06-08 09:15:57	B	-12.1418	-83.7983
84494	2015-06-08 11:46:34	B	-12.0786	-83.801
84494	2015-06-08 11:53:36	B	-11.9971	-83.8416
84494	2015-06-08 23:35:31	B	-11.5475	-83.9717
84494	2015-06-10 20:31:51	B	-11.1911	-83.7896
84481	2015-04-09 18:32:21	2	-42.3488	-73.4711
84481	2015-04-09 21:08:08	A	-42.3346	-73.4442
84481	2015-04-09 21:28:35	A	-42.3414	-73.3525
84481	2015-04-09 22:20:09	3	-42.349	-73.328
84481	2015-04-09 22:20:09	3	-42.349	-73.328
84481	2015-04-09 22:52:44	2	-42.3511	-73.3251
84481	2015-04-09 23:13:44	B	-42.3432	-73.3286
84481	2015-04-10 02:04:05	B	-42.3486	-73.2869
84481	2015-04-10 03:41:05	2	-42.3482	-73.3555
84481	2015-04-10 06:03:32	B	-42.3534	-73.3617
84481	2015-04-10 07:41:16	A	-42.3557	-73.439
84481	2015-04-10 07:57:06	B	-42.3559	-73.4429
84481	2015-04-10 08:55:41	B	-42.3545	-73.4524
84481	2015-04-10 10:41:21	B	-42.3539	-73.4766
84481	2015-04-10 11:04:56	B	-42.3563	-73.48
84481	2015-04-10 13:29:31	B	-42.3517	-73.5
84481	2015-04-10 14:18:57	B	-42.3428	-73.4954
84481	2015-04-10 15:05:32	B	-42.3409	-73.4303
84481	2015-04-10 23:02:26	B	-42.3602	-73.3207
84481	2015-04-10 23:28:52	B	-42.3624	-73.3575
84481	2015-04-10 23:58:00	B	-42.3642	-73.3583
84481	2015-04-11 01:39:03	A	-42.432	-73.3981
84481	2015-04-11 02:34:54	B	-42.4368	-73.3977
84481	2015-04-11 03:24:25	B	-42.443	-73.3947
84481	2015-04-11 05:51:33	B	-42.397	-73.455
84481	2015-04-11 08:46:18	A	-42.3581	-73.43
84481	2015-04-11 09:11:03	A	-42.347	-73.4012
84481	2015-04-11 10:25:43	B	-42.3419	-73.4028
84481	2015-04-11 10:30:51	B	-42.3398	-73.4011
84481	2015-04-11 10:50:03	B	-42.3383	-73.3999
84481	2015-04-11 11:27:43	B	-42.3375	-73.3983
84481	2015-04-11 12:10:37	B	-42.3395	-73.3984
84481	2015-04-11 13:07:05	B	-42.3421	-73.3976
84481	2015-04-11 23:06:34	B	-42.3553	-73.3809
84481	2015-04-11 23:26:49	2	-42.3595	-73.3871
84481	2015-04-12 00:46:24	B	-42.363	-73.384
84481	2015-04-12 01:19:02	B	-42.3618	-73.3796
84481	2015-04-12 02:58:49	B	-42.4155	-73.3462
84481	2015-04-12 05:41:14	B	-42.3905	-73.3557
84481	2015-04-12 07:17:08	B	-42.3979	-73.3488
84481	2015-04-12 08:34:00	A	-42.3855	-73.3746
84481	2015-04-12 08:52:15	B	-42.3856	-73.3753
84481	2015-04-12 10:01:42	B	-42.3777	-73.3798
84481	2015-04-12 10:14:08	B	-42.368	-73.3785
84481	2015-04-12 10:30:19	A	-42.3776	-73.4612
84481	2015-04-12 11:40:54	B	-42.3522	-73.4705
84481	2015-04-13 07:07:17	B	-42.1254	-73.411
84481	2015-04-13 08:24:35	B	-42.117	-73.4137
84481	2015-04-13 08:24:35	B	-42.1444	-73.3797
84481	2015-04-13 10:04:35	B	-42.1338	-73.3795
84481	2015-04-13 11:06:32	B	-42.1103	-73.3737
84481	2015-04-13 12:49:08	B	-42.0911	-73.3739
84481	2015-04-13 19:30:23	A	-42.1129	-73.3609
84481	2015-04-13 21:07:17	B	-42.095	-73.3035
84481	2015-04-13 22:22:44	B	-41.9434	-73.0587
84481	2015-04-13 22:23:08	B	-41.9429	-73.0568
84481	2015-04-15 07:59:17	0	-42.4614	-73.2546
84481	2015-04-15 09:14:25	1	-42.5356	-73.2581
84481	2015-04-15 09:44:44	B	-42.5387	-73.2482
84481	2015-04-15 10:53:22	B	-42.5734	-73.1957
84481	2015-04-15 11:39:08	B	-42.5834	-73.1751
84481	2015-04-15 13:21:54	2	-42.6929	-73.2373
84481	2015-04-15 19:03:45	A	-42.9955	-73.2938
84481	2015-04-15 20:44:42	B	-43.0548	-73.2937
84481	2015-04-15 21:29:02	B	-43.0815	-73.2921
84481	2015-04-15 21:59:25	2	-43.1505	-73.4283
84481	2015-04-17 08:07:32	B	-44.3039	-74.7566
84481	2015-04-17 09:17:52	B	-44.3221	-74.7759
84481	2015-04-17 10:03:09	B	-44.334	-74.788
84481	2015-04-17 10:41:16	B	-44.3349	-74.8069
84481	2015-04-17 10:58:47	B	-44.31	-74.8121
84481	2015-04-17 12:19:34	B	-44.2796	-74.8509
84481	2015-04-17 13:58:54	B	-44.2758	-74.876
84481	2015-04-17 20:21:15	A	-44.2226	-75.3864
84481	2015-04-17 22:02:11	B	-44.2231	-75.464
84481	2015-04-17 22:22:17	B	-44.2282	-75.4542
84481	2015-04-19 07:44:11	A	-44.777	-77.2061
84481	2015-04-19 08:58:25	B	-44.7891	-77.2741
84481	2015-04-19 10:34:56	B	-44.7958	-77.3446
84481	2015-04-19 10:59:15	1	-44.7761	-77.4392
84481	2015-04-19 20:07:46	B	-44.5975	-77.9302
84481	2015-04-19 21:12:13	B	-44.6039	-78.0751
84481	2015-04-19 22:34:18	B	-44.6057	-78.1932
84481	2015-04-21 21:25:40	B	-44.4245	-79.0309
84481	2015-04-21 22:36:58	B	-44.4971	-79.4084
84481	2015-04-23 11:30:23	A	-43.474	-79.707
84481	2015-04-23 12:30:42	B	-43.4345	-79.7108
84481	2015-04-23 13:58:45	B	-43.4295	-79.7048
84481	2015-04-23 19:24:09	B	-43.3968	-79.7222
84481	2015-04-23 20:56:10	B	-43.3941	-79.7378
84481	2015-04-23 22:07:59	B	-43.3755	-79.7094
84481	2015-04-25 11:34:17	B	-41.7562	-80.198
84481	2015-04-25 13:14:03	B	-41.749	-80.1932
84481	2015-04-25 13:14:49	B	-41.7069	-80.176
84481	2015-04-25 20:37:54	B	-41.505	-80.2714
84481	2015-04-27 09:14:34	B	-40.4676	-80.7928
84481	2015-04-27 10:41:37	B	-40.4034	-80.9898
84481	2015-04-27 13:47:13	B	-40.2382	-81.2214
84481	2015-04-27 20:22:24	B	-40.0131	-81.6053
84481	2015-05-01 09:54:36	B	-36.3554	-86.1391
84481	2015-05-01 11:41:45	B	-36.2404	-75.3114
84481	2015-05-01 13:21:46	B	-37.3317	-81.13
84481	2015-05-01 19:36:13	B	-37.1988	-80.9966
84481	2015-05-01 21:20:05	B	-36.8075	-80.5293
84481	2015-05-01 21:33:51	B	-36.9898	-80.7454
84481	2015-05-01 22:18:24	A	-36.7338	-81.2419
84481	2015-05-03 10:05:36	B	-35.5886	-80.773
84481	2015-05-03 10:41:45	B	-35.894	-80.9118
84481	2015-05-03 11:47:41	B	-35.2174	-81.3137
84481	2015-05-03 21:57:29	B	-35.0765	-81.2754
84481	2015-05-05 09:10:26	B	-33.8149	-81.4823
84481	2015-05-05 20:27:32	B	-33.3284	-81.696
84481	2015-05-07 07:38:07	A	-31.8817	-81.6075
84481	2015-05-07 10:27:18	2	-31.7426	-81.8541
84481	2015-05-07 11:45:10	A	-31.7068	-81.8814
84481	2015-05-07 11:55:48	B	-31.7001	-81.914
84481	2015-05-07 13:35:17	B	-31.6577	-81.9203
84481	2015-05-07 20:12:33	B	-31.3874	-82.1527
84481	2015-05-07 21:46:24	B	-31.3628	-82.1549
84481	2015-05-07 22:29:44	B	-31.3772	-82.1444
84481	2015-05-07 22:55:29	B	-31.2677	-82.1878
84481	2015-05-09 10:58:08	B	-29.6224	-82.8685
84481	2015-05-09 21:25:06	B	-30.0681	-82.2699
84481	2015-05-13 12:09:44	B	-28.3825	-82.2319
84481	2015-05-13 19:06:33	B	-28.4793	-81.8482
84481	2015-05-15 07:51:31	B	-26.8355	-81.3804
84481	2015-05-15 10:07:45	B	-26.7591	-81.5739
84481	2015-05-15 10:32:36	B	-26.7584	-81.574
84481	2015-05-15 11:05:56	A	-26.7019	-81.6833
84481	2015-05-15 11:42:43	A	-26.669	-81.6887
84481	2015-05-15 12:45:55	1	-26.5854	-81.7192
84481	2015-05-15 20:17:40	B	-26.1449	-81.8679
84481	2015-05-15 22:14:54	B	-26.0522	-82.0855
84481	2015-05-15 22:31:45	B	-26.0075	-82.1001
84481	2015-05-17 11:41:57	B	-25.4793	-84.3124
84481	2015-05-17 13:56:49	2	-24.9463	-82.4111
84481	2015-05-17 22:36:54	A	-25.0348	-82.3987
84481	2015-05-17 22:53:35	A	-25.0184	-82.306
84481	2015-05-19 10:43:33	A	-24.8716	-82.1611
84481	2015-05-19 11:46:35	B	-24.8729	-82.1574
84481	2015-05-19 12:21:56	2	-24.9049	-82.053
84481	2015-05-19 13:13:40	A	-24.9011	-82.0049
84481	2015-05-19 19:33:49	3	-24.8934	-81.7035
84481	2015-05-19 21:17:17	B	-24.8993	-81.641
84481	2015-05-19 22:20:17	2	-24.8711	-81.634
84481	2015-05-19 22:28:24	B	-24.8638	-81.6366
84481	2015-05-23 10:06:32	B	-23.8555	-81.2814
84481	2015-05-23 10:39:09	B	-23.4111	-81.5198
84481	2015-05-23 11:45:01	A	-23.3064	-81.5533
84481	2015-05-23 11:55:52	1	-23.2682	-81.528
84481	2015-05-23 20:32:43	B	-22.8159	-81.6132
84481	2015-05-23 22:33:20	B	-22.7287	-81.676
84481	2015-05-23 22:58:45	B	-22.7216	-81.6247
84481	2015-05-27 11:33:44	B	-20.1736	-81.2962
84481	2015-05-27 11:44:38	A	-20.1406	-81.2041
84481	2015-05-27 21:27:22	B	-19.7915	-81.2056
84481	2015-05-27 22:32:09	B	-19.8028	-81.2162
84481	2015-05-27 22:32:09	B	-19.7265	-81.2095
84481	2015-05-29 11:13:12	1	-19.5132	-81.2478
84481	2015-05-29 12:09:50	A	-19.472	-81.1883
84481	2015-05-29 21:04:01	B	-19.166	-80.9679
84481	2015-05-31 08:11:24	0	-17.2856	-81.6881
84481	2015-05-31 09:12:17	B	-17.2134	-81.7971
84481	2015-05-31 10:47:35	B	-17.2554	-81.7955
84481	2015-05-31 11:01:33	B	-17.2808	-81.3266
84481	2015-05-31 11:43:15	A	-17.2493	-81.9228
84481	2015-05-31 12:44:10	B	-17.197	-81.9469
84481	2015-05-31 19:00:18	B	-16.9381	-82.3484
84481	2015-05-31 20:47:56	B	-16.9346	-82.3482
84481	2015-06-02 07:42:02	0	-15.5936	-84.3998
84481	2015-06-02 10:23:44	B	-15.4829	-84.5406
84481	2015-06-02 10:54:05	B	-15.4821	-84.4918
84481	2015-06-02 11:44:51	A	-15.4444	-84.542
84481	2015-06-02 12:08:25	B	-15.4279	-84.565
84481	2015-06-02 20:20:48	B	-15.245	-84.8107
84481	2015-06-04 07:18:40	B	-13.9754	-86.4748
84481	2015-06-04 10:01:45	B	-13.6717	-85.9263
84481	2015-06-04 11:38:18	B	-13.6145	-85.7273
84481	2015-06-04 12:20:29	B	-13.5149	-85.7252
84481	2015-06-04 20:04:03	B	-12.8956	-85.4542
84481	2015-06-12 20:10:44	B	-12.7277	-92.8279
120948	2015-04-14 13:36:33	B	-42.1437	-73.6702
120948	2015-04-14 14:39:47	A	-42.1457	-73.6686
120948	2015-04-14 20:16:06	B	-42.1109	-73.4297
120948	2015-04-14 20:57:32	2	-42.1215	-73.4346
120948	2015-04-14 21:51:35	B	-42.1291	-73.43
120948	2015-04-14 21:56:12	2	-42.1272	-73.4842
120948	2015-04-14 22:11:35	0	-42.1285	-73.4429
120948	2015-04-14 23:33:23	2	-42.0816	-73.3674
120948	2015-04-14 23:34:35	2	-42.0915	-73.3973
120948	2015-04-14 23:51:58	B	-42.0751	-73.3728
120948	2015-04-15 07:54:57	B	-42.0343	-73.2316
120948	2015-04-15 09:10:12	0	-42.0931	-73.4225
120948	2015-04-15 09:39:51	2	-42.1139	-73.4132
120948	2015-04-15 10:09:44	B	-42.1187	-73.4295
120948	2015-04-15 10:51:56	1	-42.0772	-73.4096
120948	2015-04-15 11:44:56	A	-42.078	-73.4004
120948	2015-04-15 13:18:56	B	-42.0798	-73.4179
120948	2015-04-15 14:14:40	B	-42.0724	-73.4082
120948	2015-04-15 15:00:49	B	-42.0737	-73.404
120948	2015-04-15 20:50:08	B	-42.0976	-73.4463
120948	2015-04-15 21:25:43	A	-42.1152	-73.4656
120948	2015-04-15 21:29:09	1	-42.1384	-73.4385
120948	2015-04-15 21:59:49	0	-42.1232	-73.4155
120948	2015-04-15 23:01:55	2	-42.1035	-73.3608
120948	2015-04-15 23:08:09	2	-42.1063	-73.3733
120948	2015-04-15 23:39:52	A	-42.103	-73.3685
120948	2015-04-16 07:49:20	B	-42.1291	-73.292
120948	2015-04-16 08:14:50	B	-42.0859	-73.4242
120948	2015-04-16 08:46:21	2	-42.0767	-73.4045
120948	2015-04-16 09:31:18	B	-42.0835	-73.3837
120948	2015-04-16 09:35:06	B	-42.0863	-73.3912
120948	2015-04-16 10:31:42	2	-42.1	-73.3724
120948	2015-04-16 11:13:40	A	-42.0897	-73.4094
120948	2015-04-16 12:48:09	A	-42.1025	-73.4031
120948	2015-04-16 13:04:47	B	-42.1047	-73.4065
120948	2015-04-16 14:39:46	A	-42.1081	-73.4073
120948	2015-04-16 20:40:46	B	-42.1404	-73.4152
120948	2015-04-16 20:51:17	B	-42.2073	-73.1257
120948	2015-04-16 21:04:35	1	-42.2355	-73.0713
120948	2015-04-16 21:46:53	1	-42.2852	-73.0113
120948	2015-04-16 22:31:18	A	-42.3344	-73.0108
120948	2015-04-16 22:45:08	0	-42.3273	-73.0175
120948	2015-04-16 23:26:55	B	-42.3349	-72.9758
120948	2015-04-17 08:05:24	B	-42.5771	-72.7918
120948	2015-04-17 08:29:19	B	-42.6107	-73.342
120948	2015-04-17 09:17:55	1	-42.6017	-73.4128
120948	2015-04-17 10:04:21	2	-42.5784	-73.4811
120948	2015-04-17 10:42:44	1	-42.5662	-73.4428
120948	2015-04-17 12:18:55	B	-42.568	-73.4375
120948	2015-04-17 12:44:35	B	-42.5724	-73.4375
120948	2015-04-17 13:39:07	B	-42.5689	-73.4379
120948	2015-04-17 14:19:38	B	-42.6173	-73.3989
120948	2015-04-17 20:20:09	B	-42.7829	-73.4354
120948	2015-04-17 20:23:01	A	-42.8633	-73.4054
120948	2015-04-17 21:32:16	1	-42.9549	-73.3576
120948	2015-04-17 21:57:47	A	-42.9652	-73.367
120948	2015-04-17 22:20:24	A	-42.9676	-73.3662
120948	2015-04-18 07:51:48	A	-43.2629	-73.4511
120948	2015-04-18 09:07:51	B	-43.274	-73.3662
120948	2015-04-18 09:41:27	B	-43.2857	-73.3533
120948	2015-04-18 10:11:18	B	-43.2578	-73.3871
120948	2015-04-18 10:43:42	A	-43.2333	-73.4279
120948	2015-04-18 11:20:36	B	-43.2295	-73.426
120948	2015-04-18 11:50:58	B	-43.1924	-73.4008
120948	2015-04-18 14:56:10	B	-43.0198	-73.39
120948	2015-04-18 20:13:35	B	-43.2316	-73.5234
120948	2015-04-18 21:21:23	A	-43.3575	-73.5459
120948	2015-04-18 21:30:33	3	-43.3563	-73.5579
120948	2015-04-18 21:52:14	B	-43.3681	-73.5642
120948	2015-04-18 23:01:57	A	-43.3915	-73.5998
120948	2015-04-18 23:13:43	B	-43.4018	-73.6049
120948	2015-04-18 23:30:14	B	-43.4049	-73.607
120948	2015-04-19 07:42:56	0	-43.5634	-74.0388
120948	2015-04-19 08:56:21	0	-43.5247	-74.1157
120948	2015-04-19 09:15:59	B	-43.5164	-74.1075
120948	2015-04-19 10:36:18	0	-43.4651	-74.2534
120948	2015-04-19 10:55:55	1	-43.456	-74.28
120948	2015-04-19 11:14:58	B	-43.4494	-74.2864
120948	2015-04-19 12:57:13	B	-43.3862	-74.3164
120948	2015-04-19 13:39:23	2	-43.3205	-74.407
120948	2015-04-19 14:36:57	A	-43.3065	-74.4759
120948	2015-04-19 20:06:59	B	-43.2511	-74.4845
120948	2015-04-19 21:42:46	B	-43.2204	-74.9792
120948	2015-04-20 07:06:49	B	-42.9465	-76.2002
120948	2015-04-20 07:38:43	B	-42.948	-76.1148
120948	2015-04-20 08:42:40	3	-43.3962	-75.9131
120948	2015-04-20 10:28:35	B	-43.407	-75.9119
120948	2015-04-20 10:32:04	A	-43.4202	-76.0447
120948	2015-04-20 12:26:57	A	-43.4356	-76.2095
120948	2015-04-20 13:24:10	B	-43.4584	-76.2946
120948	2015-04-20 14:05:34	B	-43.4647	-76.3388
120948	2015-04-20 15:00:55	B	-43.4831	-76.4048
120948	2015-04-20 20:29:27	B	-43.5582	-76.7546
120948	2015-04-20 21:35:14	B	-43.5579	-76.7771
120948	2015-04-20 22:09:47	B	-43.5621	-76.8546
120948	2015-04-20 22:44:34	B	-43.5642	-76.8547
120948	2015-04-20 22:45:29	B	-43.5631	-76.8556
120948	2015-04-20 23:49:35	B	-43.584	-76.923
120948	2015-04-21 07:26:16	B	-43.6918	-77.3936
120948	2015-04-21 08:35:09	B	-43.7392	-77.4172
120948	2015-04-21 10:05:37	B	-43.798	-77.5733
120948	2015-04-21 10:15:10	B	-43.8339	-77.5339
120948	2015-04-21 10:15:54	B	-43.8398	-77.404
120948	2015-04-21 12:55:26	A	-43.9738	-77.556
120948	2015-04-21 13:32:11	A	-43.9522	-77.5726
120948	2015-04-21 13:54:48	B	-43.9356	-77.5712
120948	2015-04-21 14:39:18	2	-43.9783	-77.5582
120948	2015-04-21 21:17:17	B	-44.1929	-77.8647
120948	2015-04-21 21:37:11	2	-44.198	-77.9166
120948	2015-04-21 22:16:04	B	-44.2429	-77.9461
120948	2015-04-21 22:29:42	1	-44.2473	-77.9621
120948	2015-04-21 23:16:03	B	-44.2752	-77.9824
120948	2015-04-21 23:59:59	A	-44.3139	-77.9992
120948	2015-04-22 07:12:34	B	-44.6226	-78.2354
120948	2015-04-22 08:02:28	B	-44.6582	-78.2719
120948	2015-04-22 08:17:03	B	-44.6631	-78.2928
120948	2015-04-22 09:40:11	A	-44.7119	-78.3276
120948	2015-04-22 10:00:50	2	-44.7214	-78.3494
120948	2015-04-22 11:22:23	1	-44.7727	-78.4193
120948	2015-04-22 11:23:19	B	-44.7639	-78.4095
120948	2015-04-22 12:38:46	0	-44.8204	-78.4981
120948	2015-04-22 13:03:29	B	-44.8191	-78.4975
120948	2015-04-22 13:28:46	B	-44.8487	-78.4938
120948	2015-04-22 14:18:06	A	-44.8938	-78.4959
120948	2015-04-22 22:21:06	B	-45.2522	-78.8702
120948	2015-04-22 22:44:55	0	-45.2605	-78.8859
120948	2015-04-23 08:41:55	B	-45.6634	-79.2506
120948	2015-04-23 09:17:07	2	-45.7027	-79.5451
120948	2015-04-23 09:49:01	B	-45.7075	-79.5484
120948	2015-04-23 10:52:15	B	-45.7359	-79.5907
120948	2015-04-23 10:57:06	A	-45.7868	-79.6049
120948	2015-04-23 12:19:02	A	-45.8459	-79.6387
120948	2015-04-23 12:27:23	B	-45.8498	-79.6699
120948	2015-04-23 13:56:00	1	-45.999	-79.6873
120948	2015-04-23 14:48:20	B	-45.9313	-79.733
120948	2015-04-24 08:51:39	B	-46.6698	-80.1382
120948	2015-04-24 09:38:40	B	-46.7717	-80.205
120948	2015-04-24 10:38:13	B	-46.8259	-80.3215
120948	2015-04-24 11:57:05	B	-46.9044	-80.3998
120948	2015-04-24 11:57:54	A	-46.7764	-80.4101
120948	2015-04-24 13:38:19	B	-46.8293	-80.5434
120948	2015-04-24 20:41:19	B	-47.0753	-81.1892
120948	2015-04-24 21:39:47	A	-47.0341	-81.0514
120948	2015-04-24 21:54:51	B	-47.0622	-81.0703
120948	2015-04-24 22:27:09	B	-47.1008	-81.1005
120948	2015-04-24 23:19:35	A	-47.107	-81.078
120948	2015-04-24 23:33:07	1	-47.1196	-81.1204
120948	2015-04-25 07:48:17	B	-47.3396	-81.532
120948	2015-04-25 08:16:13	B	-47.2029	-81.3914
120948	2015-04-25 08:28:58	1	-47.2376	-81.5079
120948	2015-04-25 09:30:49	A	-47.2399	-81.514
120948	2015-04-25 10:09:17	A	-47.2703	-81.5533
120948	2015-04-25 11:07:38	B	-47.2875	-81.6476
120948	2015-04-25 11:27:47	2	-47.2982	-81.6827
120948	2015-04-25 11:39:03	B	-47.3036	-81.6952
120948	2015-04-25 11:49:30	A	-47.2987	-81.7026
120948	2015-04-25 13:10:49	B	-47.3393	-81.7953
120948	2015-04-25 13:16:31	A	-47.3393	-81.8396
120948	2015-04-25 14:11:03	0	-47.3766	-81.8677
120948	2015-04-25 14:43:34	B	-47.3985	-81.901
120948	2015-04-25 14:53:37	B	-47.4069	-81.9255
120948	2015-04-25 20:33:13	0	-47.6605	-82.2814
120948	2015-04-25 21:10:51	B	-47.6503	-82.2401
120948	2015-04-25 21:41:58	B	-47.6893	-82.3314
120948	2015-04-25 22:15:59	A	-47.6627	-82.2888
120948	2015-04-25 22:17:06	A	-47.6842	-82.2744
120948	2015-04-25 22:48:18	B	-47.6742	-82.3052
120948	2015-04-25 23:21:22	B	-47.6842	-82.3189
120948	2015-04-26 07:34:01	B	-47.8037	-82.5369
120948	2015-04-26 09:14:18	0	-47.7847	-82.6957
120948	2015-04-26 09:40:47	A	-47.7941	-82.7198
120948	2015-04-26 10:54:17	B	-47.8075	-82.7737
120948	2015-04-26 11:18:14	B	-47.8043	-82.761
120948	2015-04-26 12:36:44	2	-47.8587	-82.7453
120948	2015-04-26 12:56:51	B	-47.8546	-82.7507
120948	2015-04-26 13:49:25	B	-47.8818	-82.7807
120948	2015-04-26 14:39:53	B	-47.8792	-82.7967
120948	2015-04-26 20:19:34	B	-47.9806	-82.9432
120948	2015-04-26 21:53:06	B	-48.0602	-83.2432
120948	2015-04-26 22:23:30	B	-48.0358	-83.1288
120948	2015-04-26 23:12:38	B	-48.0132	-82.9775
120948	2015-04-26 23:37:50	0	-48.1273	-83.2628
120948	2015-04-26 23:58:06	A	-48.163	-83.4225
120948	2015-04-27 07:53:13	0	-48.5123	-83.978
120948	2015-04-27 09:05:38	2	-48.5442	-84.0972
120948	2015-04-27 09:17:23	3	-48.5512	-84.1186
120948	2015-04-27 09:17:23	3	-48.5512	-84.1186
120948	2015-04-27 10:26:40	B	-48.5873	-84.2016
120948	2015-04-27 10:50:02	B	-48.6071	-84.2267
120948	2015-04-27 10:57:46	A	-48.6139	-84.2167
120948	2015-04-27 12:05:12	A	-48.6865	-84.255
120948	2015-04-27 12:36:57	0	-48.713	-84.3529
120948	2015-04-27 13:41:58	B	-48.7622	-84.4551
120948	2015-04-27 14:12:43	A	-48.8392	-84.4942
120948	2015-04-27 20:13:54	B	-48.8687	-84.7798
120948	2015-04-27 21:47:50	A	-48.9704	-84.9013
120948	2015-04-27 21:56:11	A	-48.9392	-84.903
120948	2015-04-27 22:58:48	B	-48.9236	-84.9759
120948	2015-04-27 23:06:11	B	-48.9285	-84.9861
120948	2015-04-27 23:24:41	B	-48.9239	-84.9765
120948	2015-04-28 07:49:26	B	-48.8642	-85.0304
120948	2015-04-28 08:58:38	B	-48.9471	-85.3853
120948	2015-04-28 09:28:09	B	-48.9645	-85.4709
120948	2015-04-28 12:13:40	A	-48.9684	-85.5862
120948	2015-04-28 13:11:40	B	-49.0223	-85.8256
120948	2015-04-28 13:54:01	A	-48.9225	-85.6167
120948	2015-04-28 21:45:13	A	-48.8561	-85.8307
120948	2015-04-28 22:44:42	B	-48.8698	-85.8523
120948	2015-04-28 22:58:44	0	-49.0104	-86.0154
120948	2015-04-28 23:21:31	B	-48.8513	-85.9125
120948	2015-04-29 07:35:31	A	-49.0216	-86.1813
120948	2015-04-29 08:48:15	B	-49.0172	-86.2932
120948	2015-04-29 10:20:45	A	-49.0241	-86.5804
120948	2015-04-29 11:46:35	0	-49.0331	-86.6582
120948	2015-04-29 12:03:41	A	-49.0374	-86.6259
120948	2015-04-29 12:42:05	1	-49.0247	-86.6859
120948	2015-04-29 13:37:10	A	-49.0228	-86.7384
120948	2015-04-29 14:28:19	B	-49.0236	-86.8194
120948	2015-04-29 21:31:30	B	-49.0427	-87.0429
120948	2015-04-29 22:26:48	1	-48.9928	-87.1068
120948	2015-04-29 22:39:43	B	-48.9908	-87.1452
120948	2015-04-29 23:14:15	B	-48.9862	-87.1221
120948	2015-04-30 00:01:02	0	-48.978	-87.1924
120948	2015-04-30 00:03:14	A	-48.9776	-87.1972
120948	2015-04-30 07:22:35	A	-48.8787	-87.5185
120948	2015-04-30 09:00:51	B	-48.8591	-87.6031
120948	2015-04-30 10:16:04	B	-48.8071	-87.6755
120948	2015-04-30 11:22:24	B	-48.7857	-87.6599
120948	2015-04-30 11:55:00	A	-48.7905	-87.5806
120948	2015-04-30 12:12:57	A	-48.7954	-87.5752
120948	2015-04-30 13:54:37	B	-48.7673	-87.6152
120948	2015-04-30 14:06:42	B	-48.7522	-87.6158
120948	2015-04-30 14:53:38	B	-48.7317	-87.6566
120948	2015-04-30 22:28:55	B	-48.5771	-87.9412
120948	2015-04-30 23:05:01	B	-48.5705	-87.9621
120948	2015-04-30 23:29:32	B	-48.5776	-87.9665
120948	2015-04-30 23:39:49	B	-48.5878	-87.9387
120948	2015-05-01 08:50:21	A	-48.4699	-88.1168
120948	2015-05-01 09:18:12	A	-48.4554	-88.0228
120948	2015-05-01 09:59:09	A	-48.4535	-88.1027
120948	2015-05-01 10:59:26	A	-48.4483	-88.0385
120948	2015-05-01 12:56:15	B	-48.3969	-88.056
120948	2015-05-01 13:21:35	B	-48.4325	-88.0784
120948	2015-05-01 14:39:20	B	-48.4002	-88.0631
120948	2015-05-01 14:58:15	B	-48.4013	-88.1818
120948	2015-05-01 22:59:49	B	-48.3118	-88.4564
120948	2015-05-01 23:58:44	B	-48.2275	-88.4128
120948	2015-05-03 08:30:45	0	-47.2103	-89.372
120948	2015-05-03 11:17:48	B	-47.1076	-89.4154
120948	2015-05-03 11:47:59	B	-47.0715	-89.4105
120948	2015-05-03 12:14:40	B	-47.0997	-89.3743
120948	2015-05-03 13:52:04	1	-47.0317	-89.4626
120948	2015-05-03 13:54:59	B	-47.0367	-89.4171
120948	2015-05-03 20:45:54	B	-46.7982	-89.4712
120948	2015-05-03 23:33:25	0	-46.5981	-89.4379
120948	2015-05-05 08:09:41	A	-45.2699	-89.789
120948	2015-05-05 09:17:17	B	-45.2251	-89.9854
120948	2015-05-05 10:54:34	B	-45.1595	-90.1015
120948	2015-05-05 12:37:29	B	-45.0978	-90.2599
120948	2015-05-05 12:40:04	1	-45.1271	-90.1241
120948	2015-05-05 13:00:06	B	-45.0991	-90.2919
120948	2015-05-05 14:45:48	B	-45.0302	-90.429
120948	2015-05-05 22:06:30	B	-44.847	-90.2704
120948	2015-05-07 07:40:36	B	-43.1749	-92.1447
120948	2015-05-07 09:26:46	B	-43.3094	-91.4514
120948	2015-05-07 10:29:07	0	-43.4724	-90.2801
120948	2015-05-07 11:49:53	B	-43.3131	-90.5348
120948	2015-05-07 11:50:21	B	-43.3335	-91.2721
120948	2015-05-07 13:30:38	B	-43.3858	-90.6284
120948	2015-05-07 21:43:28	0	-42.9946	-90.4819
120948	2015-05-07 22:54:20	B	-42.9722	-90.349
120948	2015-05-07 23:09:32	B	-42.9388	-90.3446
120948	2015-05-09 10:55:34	B	-43.0977	-86.3838
120948	2015-05-09 11:47:38	1	-41.2363	-90.6039
120948	2015-05-09 12:32:47	A	-41.2209	-90.6487
120948	2015-05-09 12:37:47	A	-41.219	-90.6479
120948	2015-05-09 14:09:08	B	-41.2133	-90.6564
120948	2015-05-09 15:04:28	A	-41.1157	-90.594
120948	2015-05-09 21:20:28	A	-40.8343	-90.7521
120948	2015-05-09 22:25:09	B	-40.7945	-90.7489
120948	2015-05-09 23:12:18	B	-40.7659	-90.7461
120948	2015-05-09 23:47:38	B	-40.7319	-90.8209
120948	2015-05-11 08:37:29	B	-39.3306	-91.3914
120948	2015-05-11 09:43:28	B	-39.298	-91.4174
120948	2015-05-11 10:10:18	1	-39.2827	-91.4297
120948	2015-05-11 11:25:16	B	-39.2401	-91.4512
120948	2015-05-11 11:46:55	A	-39.2587	-91.4471
120948	2015-05-11 13:05:15	B	-39.1772	-91.4724
120948	2015-05-11 14:22:22	B	-39.1398	-91.4893
120948	2015-05-11 21:04:31	B	-38.8152	-91.6028
120948	2015-05-21 08:22:05	0	-30.1987	-93.5586
120948	2015-05-21 11:00:12	B	-30.1659	-93.596
120948	2015-05-21 15:03:44	A	-30.0752	-93.6211
120948	2015-05-21 20:53:33	B	-29.9058	-93.6791
120948	2015-05-21 22:34:39	B	-29.8477	-93.4663
120948	2015-05-21 23:17:28	B	-29.8306	-93.4374
120948	2015-05-21 23:30:34	B	-29.8183	-93.4259
120948	2015-05-23 08:04:06	A	-29.1267	-92.2472
120948	2015-05-23 10:42:52	B	-29.0737	-92.1613
120948	2015-05-23 11:48:03	B	-29.0504	-92.4288
120948	2015-05-23 12:25:14	2	-28.7788	-93.5008
120948	2015-05-23 13:33:09	B	-28.8462	-93.4221
120948	2015-05-23 20:26:10	B	-28.5852	-94.1743
120948	2015-05-23 23:08:45	B	-28.5546	-93.8415
120948	2015-05-23 23:08:45	B	-28.4924	-94.0264
120948	2015-05-25 09:16:43	B	-27.5826	-95.2858
120948	2015-05-25 10:23:06	B	-27.3206	-95.0437
120948	2015-05-25 10:55:35	B	-27.4624	-94.0796
120948	2015-05-25 12:00:41	A	-27.435	-93.9545
120948	2015-05-25 12:33:56	A	-27.4326	-94.0519
120948	2015-05-25 12:34:53	B	-27.4253	-94.0167
120948	2015-05-25 14:12:42	B	-27.4243	-93.9973
120948	2015-05-25 14:33:23	B	-27.3958	-93.9677
120948	2015-05-25 20:09:17	B	-27.2735	-94.0029
120948	2015-05-25 21:49:35	A	-27.0879	-93.7402
120948	2015-05-25 23:23:53	B	-27.0261	-93.6794
120948	2015-05-27 08:57:52	0	-26.1931	-93.6628
120948	2015-05-27 11:39:28	A	-26.1532	-93.6301
120948	2015-05-27 11:47:37	A	-26.1249	-93.6523
120948	2015-05-27 13:13:12	B	-26.1074	-93.6019
120948	2015-05-27 21:27:34	A	-25.6746	-93.4877
120948	2015-05-29 08:33:59	B	-24.4436	-93.7841
120948	2015-05-29 10:58:45	A	-23.7549	-94.1411
120948	2015-05-29 12:08:23	B	-23.7047	-94.1816
120948	2015-05-29 12:35:52	B	-23.6637	-94.1977
120948	2015-05-29 13:46:18	B	-23.5552	-94.1652
120948	2015-05-29 21:06:27	B	-23.0847	-94.3212
120948	2015-05-29 23:24:15	B	-22.9299	-94.3198
120948	2015-05-29 23:46:37	1	-22.9485	-94.1985
120948	2015-05-31 08:08:19	B	-21.4156	-93.9418
120948	2015-05-31 10:49:52	B	-21.4889	-93.5298
120948	2015-05-31 11:46:33	A	-21.2944	-94.4715
120948	2015-05-31 12:32:44	B	-21.2925	-94.4516
120948	2015-05-31 12:47:20	B	-21.2543	-94.059
120948	2015-05-31 23:24:05	B	-20.6886	-94.4345
120948	2015-05-31 23:49:24	B	-20.7738	-94.5557
120948	2015-06-01 07:53:00	B	-20.4034	-94.6633
120948	2015-06-01 09:40:58	B	-20.4088	-94.7522
120948	2015-06-01 10:39:55	B	-20.4927	-94.685
120948	2015-06-01 12:14:01	B	-20.4998	-94.6983
120948	2015-06-01 13:01:28	B	-20.4845	-94.7009
120948	2015-06-01 20:31:18	B	-20.2287	-94.7071
120948	2015-06-01 23:22:38	B	-20.1562	-94.6554
120948	2015-06-01 23:48:41	B	-20.1437	-94.7164
120948	2015-06-05 08:49:35	B	-18.4048	-94.7093
120948	2015-06-05 11:20:51	B	-17.9466	-95.2078
120948	2015-06-05 11:39:35	B	-17.9818	-95.2992
120948	2015-06-05 13:32:26	B	-18.2049	-94.9702
120948	2015-06-05 21:31:00	B	-17.626	-95.2011
120948	2015-06-07 14:56:57	A	-16.0363	-96.3698
120948	2015-06-07 21:12:07	2	-15.8781	-96.4565
120948	2015-06-07 23:28:27	B	-15.7906	-96.5016
120948	2015-06-07 23:46:35	B	-15.7655	-96.5266
120948	2015-06-09 08:07:56	0	-14.9842	-96.8871
120948	2015-06-09 09:48:48	0	-14.9523	-96.9209
120948	2015-06-09 10:45:13	B	-14.9292	-96.9393
120948	2015-06-09 11:26:19	2	-14.9092	-96.9346
120948	2015-06-09 12:22:17	B	-14.8729	-96.9458
120948	2015-06-09 12:58:37	B	-14.8925	-96.9631
120948	2015-06-09 20:44:57	B	-14.5816	-97.1505
120948	2015-06-09 22:23:25	B	-14.5208	-97.1745
120948	2015-06-09 23:54:33	1	-14.4228	-97.0347
120948	2015-06-10 00:04:42	1	-14.3991	-97.0286
120948	2015-06-11 09:26:35	A	-13.2017	-97.2804
120948	2015-06-11 10:25:11	B	-13.1584	-97.2756
120948	2015-06-11 11:58:13	2	-13.1805	-97.255
120948	2015-06-11 11:58:13	B	-13.1413	-97.2712
120948	2015-06-11 12:15:10	B	-13.1682	-97.2683
120948	2015-06-11 13:40:47	A	-13.0992	-97.3057
120948	2015-06-11 20:25:45	B	-12.7432	-97.3696
120948	2015-06-11 22:03:35	B	-12.6836	-97.3845
120948	2015-06-11 22:59:54	B	-12.6797	-97.3867
120948	2015-06-13 08:57:13	A	-11.6016	-97.9397
120948	2015-06-13 11:22:34	B	-11.5468	-97.9695
120948	2015-06-13 11:33:58	B	-11.5114	-97.9657
120948	2015-06-13 12:39:29	0	-11.504	-98.0736
120948	2015-06-13 13:02:08	1	-11.5028	-98.0971
120948	2015-06-13 23:40:08	B	-11.045	-98.4426
120948	2015-06-13 23:58:00	B	-11.1192	-98.571
120948	2015-06-15 08:37:52	0	-9.8793	-99.5038
120948	2015-06-15 11:14:10	A	-9.8801	-99.3726
120948	2015-06-15 12:09:16	A	-9.8554	-99.3823
120948	2015-06-15 12:58:32	B	-9.8391	-99.4248
120948	2015-06-15 13:17:54	2	-9.8079	-99.4221
120948	2015-06-15 21:20:42	A	-9.4951	-99.6186
120948	2015-06-16 00:01:21	B	-9.4217	-99.6754
120948	2015-06-17 12:34:02	A	-8.6479	-99.9462
120948	2015-06-17 20:59:18	B	-8.4034	-100.091
120948	2015-06-17 22:39:12	B	-8.3497	-100.068
120948	2015-06-17 23:36:18	B	-8.3413	-100.08
120948	2015-06-19 09:38:39	B	-7.4892	-100.392
120948	2015-06-19 10:29:08	B	-7.4632	-100.373
120948	2015-06-19 12:07:21	3	-7.4285	-100.349
120948	2015-06-19 12:14:33	B	-7.426	-100.349
120948	2015-06-19 12:52:03	A	-7.3634	-100.309
120948	2015-06-19 20:37:59	B	-6.9375	-100.251
120948	2015-06-21 09:17:41	A	-6.5447	-100.395
120948	2015-06-21 13:26:55	B	-6.8306	-101.196
120948	2015-06-21 20:10:01	B	-7.0254	-101.419
120948	2015-06-21 21:53:26	B	-6.9787	-101.284
120948	2015-06-21 23:54:32	1	-7.0975	-101.292
120948	2015-06-23 08:52:09	0	-6.7373	-100.857
120948	2015-06-23 11:28:09	B	-6.8221	-100.981
120948	2015-06-23 12:17:41	B	-6.7811	-101.083
120948	2015-06-23 12:26:31	A	-6.5234	-101.568
120948	2015-06-23 13:04:15	B	-6.5051	-101.596
120948	2015-06-23 14:02:49	B	-6.4833	-101.65
120948	2015-06-23 21:33:20	B	-6.2771	-101.894
120948	2015-06-25 08:30:02	0	-5.8318	-101.917
120948	2015-06-25 11:06:48	B	-5.7842	-102.007
120948	2015-06-25 13:07:43	B	-5.8697	-101.918
120948	2015-06-25 21:13:26	B	-5.8395	-102.193
120948	2015-06-25 23:45:20	A	-5.8177	-102.258
120948	2015-06-27 09:48:19	A	-5.8532	-102.269
120948	2015-06-27 12:15:26	0	-5.8633	-102.282
120948	2015-06-27 14:40:38	B	-5.858	-102.367
120948	2015-06-27 20:48:45	B	-5.9214	-102.255
120948	2015-06-27 23:06:57	B	-5.9418	-102.366
120948	2015-06-27 23:17:51	A	-6.0017	-102.332
120948	2015-06-29 13:06:11	A	-5.9416	-103.81
120948	2015-06-29 14:16:39	B	-5.9475	-103.854
120948	2015-06-29 23:58:46	B	-5.7121	-103.876
120948	2015-07-01 15:02:51	B	-5.4544	-103.63
120948	2015-07-01 21:41:51	0	-5.2802	-103.831
120948	2015-07-01 23:07:04	B	-5.2691	-103.868
120948	2015-07-03 08:36:05	B	-5.4192	-103.942
120948	2015-07-03 11:09:04	B	-5.4051	-103.978
120948	2015-07-03 11:22:20	B	-5.4437	-103.934
120948	2015-07-03 12:53:16	B	-5.4289	-103.968
120948	2015-07-03 21:22:02	B	-5.3418	-104.142
120948	2015-07-05 09:57:29	B	-5.2303	-104.014
120948	2015-07-05 10:48:09	B	-5.217	-104.035
120948	2015-07-05 12:46:53	B	-5.1966	-104.064
120948	2015-07-05 20:59:52	B	-5.1797	-104.081
112696a	2015-04-09 20:14:10	3	-42.3489	-73.4066
112696a	2015-04-09 20:14:10	3	-42.3489	-73.4066
112696a	2015-04-09 21:14:09	1	-42.3615	-73.3527
112696a	2015-04-09 21:24:40	2	-42.3226	-73.31
112696a	2015-04-09 22:16:25	B	-42.3254	-73.3015
112696a	2015-04-09 22:50:55	B	-42.3187	-73.2755
112696a	2015-04-15 08:01:15	B	-41.8474	-73.2714
112696a	2015-04-15 08:27:07	B	-41.8457	-73.2686
112696a	2015-04-15 09:11:02	A	-41.8635	-73.2505
112696a	2015-04-15 09:40:32	A	-41.8641	-73.2593
112696a	2015-04-15 10:03:08	A	-41.8652	-73.2501
112696a	2015-04-15 10:54:09	2	-41.8712	-73.2518
112696a	2015-04-15 11:43:34	B	-41.8712	-73.2398
112696a	2015-04-15 13:20:55	A	-41.8968	-73.2446
112696a	2015-04-15 14:18:26	B	-41.9043	-73.2317
112696a	2015-04-15 14:59:24	B	-41.9501	-73.1972
112696a	2015-04-15 20:16:49	B	-42.0351	-73.2826
112696a	2015-04-15 20:46:26	0	-42.0168	-73.2881
112696a	2015-04-15 21:29:44	B	-42.0363	-73.2793
112696a	2015-04-15 22:59:48	B	-42.1281	-73.2559
112696a	2015-04-15 23:08:18	B	-42.1355	-73.2669
112696a	2015-04-16 11:08:34	B	-42.5683	-73.081
112696a	2015-04-16 11:22:06	B	-42.519	-73.0311
112696a	2015-04-16 12:51:57	B	-42.4773	-73.0651
112696a	2015-04-16 13:01:07	B	-42.4915	-73.0923
112696a	2015-04-16 20:33:19	B	-42.6661	-73.0502
112696a	2015-04-16 20:49:51	B	-42.8589	-73.0313
112696a	2015-04-16 21:46:44	B	-42.8875	-73.0349
112696a	2015-04-16 22:29:31	B	-42.8714	-73.0848
112696a	2015-04-16 22:43:45	B	-42.9102	-73.0323
112696a	2015-04-17 10:41:34	B	-43.4556	-73.2107
112696a	2015-04-17 12:21:43	B	-43.6412	-73.3473
112696a	2015-04-17 12:38:11	B	-43.4203	-73.13
112696a	2015-04-17 13:36:27	B	-43.4671	-73.0635
112696a	2015-04-17 14:22:01	B	-43.4782	-73.1984
112696a	2015-04-17 20:24:01	A	-43.7943	-73.095
112696a	2015-04-17 21:32:53	1	-43.8383	-73.1521
112696a	2015-04-17 23:17:51	B	-43.8931	-73.0098
112696a	2015-04-18 07:55:12	B	-43.8596	-73.0462
112696a	2015-04-18 09:05:28	B	-43.8476	-73.0333
112696a	2015-04-18 11:21:41	B	-43.8999	-73.0333
112696a	2015-04-18 11:46:59	B	-43.702	-73.1611
112696a	2015-04-18 12:19:16	B	-43.6118	-73.1813
112696a	2015-04-18 13:13:16	B	-43.5748	-73.1327
112696a	2015-04-18 13:59:40	B	-43.5582	-73.1334
112696a	2015-04-18 21:22:33	B	-43.6611	-73.3098
112696a	2015-04-19 07:46:58	B	-43.4866	-73.3913
112696a	2015-04-19 08:53:46	B	-43.7469	-73.564
112696a	2015-04-19 10:35:05	B	-43.8492	-73.6219
112696a	2015-04-19 11:13:58	B	-44.0012	-73.6363
112696a	2015-04-20 12:27:52	B	-44.0406	-73.6637
112696a	2015-04-20 14:13:15	B	-43.7686	-73.4275
112696a	2015-04-20 14:54:00	B	-43.6983	-73.6366
112696a	2015-04-20 21:35:50	B	-43.8029	-74.4646
112696a	2015-04-20 22:41:20	B	-43.5116	-75.4267
112696a	2015-04-20 22:41:20	B	-43.6696	-75.7613
112696a	2015-04-20 23:48:19	B	-43.5049	-75.4326
112696a	2015-04-21 13:47:00	B	-43.4171	-75.5068
112696a	2015-04-21 22:28:24	B	-43.0469	-75.6405
112696a	2015-04-22 14:17:12	B	-43.3705	-75.746
112696a	2015-04-23 13:52:18	B	-43.213	-75.9753
112696a	2015-04-26 22:14:20	B	-43.6116	-75.7958
112696b	2015-05-31 21:34:07	B	-42.7762	-73.2914
112696b	2015-05-31 22:16:43	B	-42.7769	-73.2843
112696b	2015-05-31 22:28:51	B	-42.7759	-73.2859
112696b	2015-06-01 09:49:45	B	-42.5866	-73.252
112696b	2015-06-01 10:27:13	B	-42.5055	-73.3118
112696b	2015-06-01 21:44:14	B	-42.3402	-73.6288
112696b	2015-06-01 22:00:31	B	-42.4266	-73.4293
112696b	2015-06-01 23:06:58	B	-42.4884	-73.1224
112696b	2015-06-03 21:41:50	B	-42.3387	-73.0757
112696b	2015-06-03 22:56:36	B	-42.3483	-72.9899
112696b	2015-06-05 11:37:51	B	-42.4027	-72.9654
112696b	2015-06-05 14:05:25	B	-42.4091	-72.8801
112696b	2015-06-05 22:04:41	A	-42.3797	-73.0164
112696b	2015-06-05 22:59:45	B	-42.3141	-72.7268
112696b	2015-06-07 21:55:01	B	-42.4038	-72.9911
112696b	2015-06-07 21:57:02	A	-42.4615	-72.933
112696b	2015-06-07 22:52:19	B	-42.4679	-72.9297
112696b	2015-06-07 23:37:50	B	-42.4795	-72.9209
112696b	2015-06-07 23:37:50	B	-42.4993	-72.911
112696b	2015-06-11 11:51:29	B	-42.3991	-73.0181
112696b	2015-06-11 12:01:04	B	-42.3864	-73.0616
112696b	2015-06-11 20:14:57	B	-42.3681	-73.0664
112696b	2015-06-11 21:30:31	B	-42.3687	-73.0471
112696b	2015-06-11 22:52:27	B	-42.3511	-73.0594
112696b	2015-06-11 22:52:27	B	-42.3497	-73.0643
112696b	2015-06-15 21:11:05	B	-42.3575	-73.3214
112696b	2015-06-15 22:00:28	B	-42.3472	-73.309
112696b	2015-06-15 22:54:54	B	-42.353	-73.3148
112696b	2015-06-15 23:43:53	B	-42.3378	-73.2911
112696b	2015-06-17 20:48:55	B	-42.3478	-73.3313
112696b	2015-06-19 22:16:36	B	-42.3666	-73.385
112696b	2015-06-21 11:39:37	A	-42.4	-73.0733
112696b	2015-06-21 13:34:59	B	-42.3967	-73.0689
112696b	2015-06-21 20:03:11	B	-42.364	-73.0632
112696b	2015-06-21 21:14:47	B	-42.3544	-73.0683
112696b	2015-06-21 22:04:18	B	-42.3723	-73.0578
112696b	2015-06-21 22:35:27	A	-42.3858	-73.092
112696b	2015-06-23 09:52:46	B	-42.2457	-72.9129
112696b	2015-06-23 10:35:34	B	-42.2318	-72.9103
112696b	2015-06-23 12:12:01	B	-42.2258	-72.9057
112696b	2015-06-23 21:12:57	B	-42.2007	-72.9122
112696b	2015-06-23 21:20:57	B	-42.235	-72.8738
112696b	2015-06-23 21:52:58	1	-42.2931	-72.8767
112696b	2015-06-23 22:13:09	B	-42.2824	-72.8782
112696b	2015-06-25 09:34:30	B	-42.3859	-72.8417
112696b	2015-06-25 11:10:19	B	-42.403	-72.8692
112696b	2015-06-25 13:57:02	B	-42.4635	-72.9628
112696b	2015-06-25 20:58:33	B	-42.5991	-73.0594
112696b	2015-06-25 21:51:44	B	-42.5844	-73.0592
112696b	2015-06-25 22:09:31	B	-42.5955	-73.0855
112696b	2015-06-27 11:49:44	A	-42.2067	-72.7756
112696b	2015-06-27 13:14:54	B	-42.2351	-72.8304
112696b	2015-06-27 14:07:09	B	-42.2314	-72.8134
112696b	2015-06-27 14:46:53	B	-42.2322	-72.8188
112696b	2015-06-27 20:33:36	B	-42.3317	-72.9194
112696b	2015-06-27 21:27:12	B	-42.2338	-72.7639
112696b	2015-06-27 23:04:31	B	-42.2132	-72.7418
112696b	2015-06-27 23:09:27	B	-42.2037	-72.7191
112696b	2015-06-29 12:31:02	B	-42.1792	-73.017
112696b	2015-06-29 21:01:17	B	-42.1508	-73.1847
112696b	2015-06-29 22:03:52	B	-42.4247	-73.3268
112696b	2015-06-29 22:04:40	B	-42.3726	-73.3291
112696b	2015-07-03 07:07:36	B	-42.3741	-73.1112
112696b	2015-07-03 08:13:39	B	-42.437	-73.063
112696b	2015-07-03 09:40:06	B	-42.4333	-73.1087
112696b	2015-07-03 09:50:52	B	-42.4559	-72.9995
112696b	2015-07-03 11:59:03	A	-42.4705	-72.9701
112696b	2015-07-03 12:45:32	B	-42.4909	-72.9688
112696b	2015-07-03 14:28:21	A	-42.4545	-73.0041
112696b	2015-07-03 21:42:04	B	-42.5574	-73.0354
112696b	2015-07-03 21:56:24	A	-42.4586	-73.0652
112696b	2015-07-05 20:49:37	B	-42.5573	-72.8995
112696b	2015-07-05 21:39:09	B	-42.5382	-72.7065
112696b	2015-07-05 22:16:02	B	-42.5302	-72.6488
112696b	2015-07-05 22:57:42	B	-42.5178	-72.6536
112696b	2015-07-05 23:13:34	B	-42.5429	-72.6407
112696b	2015-07-07 22:50:02	A	-42.2984	-72.88
112696b	2015-07-07 22:58:36	B	-42.3052	-72.8781
112696b	2015-07-07 23:49:42	B	-42.2956	-72.7847
87759	2013-04-01 06:51:00	1	-43.182	-73.188
87759	2013-04-01 06:46:00	3	-43.174	-73.19
87759	2013-04-01 07:21:00	B	-43.189	-73.182
87759	2013-04-01 08:37:00	2	-43.144	-73.09
87759	2013-04-01 09:05:00	1	-43.147	-73.176
87759	2013-04-01 09:37:00	1	-43.163	-73.122
87759	2013-04-01 10:43:00	B	-43.175	-73.087
87759	2013-04-01 11:11:00	B	-43.201	-73.087
87759	2013-04-01 11:20:00	0	-43.227	-73.128
87759	2013-04-01 11:34:00	B	-43.207	-73.078
87759	2013-04-01 19:13:00	1	-43.182	-73.181
87759	2013-04-01 19:13:00	1	-43.182	-73.183
87759	2013-04-01 20:50:00	B	-43.157	-73.2
87759	2013-04-01 21:09:00	2	-43.135	-73.112
87759	2013-04-01 21:55:00	B	-43.155	-73.178
87759	2013-04-01 22:33:00	B	-43.137	-73.12
87759	2013-04-01 22:55:00	A	-43.182	-73.132
87759	2013-04-01 23:32:00	A	-43.187	-73.071
87759	2013-04-02 06:40:00	B	-43.134	-72.928
87759	2013-04-02 06:40:00	B	-43.155	-72.948
87759	2013-04-02 10:19:00	B	-43.106	-72.814
87759	2013-04-02 10:54:00	B	-43.172	-72.959
87759	2013-04-02 19:04:00	B	-43.141	-73.045
87759	2013-04-02 19:09:00	B	-43.264	-73.064
87759	2013-04-02 20:39:00	A	-43.209	-72.896
87759	2013-04-02 20:40:00	A	-43.286	-73.278
87759	2013-04-02 22:30:00	1	-43.304	-73.269
87759	2013-04-02 23:09:00	1	-43.315	-73.238
87759	2013-04-03 06:29:00	A	-43.538	-73.168
87759	2013-04-03 06:29:00	B	-43.476	-73.116
87759	2013-04-03 08:09:00	B	-43.608	-73.194
87759	2013-04-03 08:03:00	0	-43.627	-73.134
87759	2013-04-03 08:56:00	B	-43.618	-73.161
87759	2013-04-03 09:55:00	2	-43.665	-73.163
87759	2013-04-03 10:32:00	2	-43.698	-73.144
87759	2013-04-03 10:46:00	B	-43.632	-73.134
87759	2013-04-03 18:50:00	0	-43.585	-73.182
87759	2013-04-03 20:27:00	A	-43.549	-73.234
87759	2013-04-03 20:31:00	0	-43.509	-73.223
87759	2013-04-03 22:02:00	B	-43.553	-73.221
87759	2013-04-03 22:11:00	B	-43.549	-73.144
87759	2013-04-03 22:44:00	1	-43.564	-73.096
87759	2013-04-03 23:47:00	A	-43.573	-73.08
87759	2013-04-04 06:19:00	B	-43.416	-73.23
87759	2013-04-04 07:49:00	B	-43.346	-73.21
87759	2013-04-04 07:59:00	B	-43.342	-73.201
87759	2013-04-04 07:59:00	B	-43.346	-73.208
87759	2013-04-04 09:27:00	B	-43.289	-73.029
87759	2013-04-04 09:37:00	B	-43.28	-73.011
87759	2013-04-04 10:07:00	B	-43.265	-72.94
87759	2013-04-04 11:48:00	B	-43.206	-72.779
87759	2013-04-04 18:45:00	A	-43.031	-72.958
87759	2013-04-04 20:22:00	B	-42.976	-72.865
87759	2013-04-04 22:01:00	B	-42.955	-72.99
87759	2013-04-04 22:19:00	A	-42.995	-72.984
87759	2013-04-04 23:24:00	A	-42.974	-72.937
87759	2013-04-05 06:11:00	B	-42.889	-72.703
87759	2013-04-05 07:51:00	B	-42.813	-72.945
87759	2013-04-05 07:51:00	B	-42.85	-72.933
87759	2013-04-05 09:08:00	B	-42.83	-72.622
87759	2013-04-05 09:29:00	B	-42.825	-72.598
87759	2013-04-05 09:50:00	B	-42.851	-72.877
87759	2013-04-05 10:42:00	A	-42.818	-72.984
87759	2013-04-05 11:23:00	B	-42.807	-73.003
87759	2013-04-05 11:54:00	B	-42.864	-73.029
87759	2013-04-05 18:32:00	B	-42.77	-73.417
87759	2013-04-05 21:17:00	B	-42.768	-73.293
87759	2013-04-05 21:50:00	B	-42.776	-73.274
87759	2013-04-05 23:01:00	B	-42.79	-73.22
87759	2013-04-05 23:38:00	A	-42.688	-73.165
87759	2013-04-06 06:05:00	B	-42.415	-72.785
87759	2013-04-06 06:59:00	B	-42.443	-72.81
87759	2013-04-06 08:44:00	B	-42.225	-72.78
87759	2013-04-06 09:18:00	B	-42.349	-72.872
87759	2013-04-06 10:19:00	B	-42.371	-72.902
87759	2013-04-06 11:01:00	A	-42.295	-72.981
87759	2013-04-06 11:47:00	B	-42.272	-73.009
87759	2013-04-06 18:24:00	B	-41.993	-73.061
87759	2013-04-06 19:57:00	A	-42.074	-72.991
87759	2013-04-06 19:57:00	B	-42.075	-73.003
87759	2013-04-06 21:36:00	B	-42.062	-73.113
87759	2013-04-06 21:41:00	B	-42.051	-73.043
87759	2013-04-06 22:36:00	B	-42.038	-73.07
87759	2013-04-06 23:22:00	A	-42.008	-73.064
87759	2013-04-07 06:37:00	B	-41.849	-73.206
87759	2013-04-07 07:28:00	B	-41.832	-73.218
87759	2013-04-07 08:09:00	A	-42.136	-72.953
87759	2013-04-07 08:58:00	B	-42.159	-72.905
87759	2013-04-07 10:34:00	B	-42.133	-72.954
87759	2013-04-07 11:38:00	B	-42.162	-72.781
87759	2013-04-07 18:07:00	B	-42.241	-72.477
87759	2013-04-07 19:44:00	B	-42.098	-72.51
87759	2013-04-07 19:47:00	B	-42.137	-72.924
87759	2013-04-07 20:26:00	B	-42.127	-72.919
87759	2013-04-07 22:11:00	B	-42.139	-72.862
87759	2013-04-07 22:49:00	B	-42.093	-72.868
87759	2013-04-08 07:18:00	B	-42.218	-72.974
87759	2013-04-08 07:16:00	B	-42.154	-72.959
87759	2013-04-08 07:49:00	A	-42.197	-73
87759	2013-04-08 08:35:00	B	-42.189	-72.998
87759	2013-04-08 08:53:00	B	-42.204	-72.983
87759	2013-04-08 09:32:00	A	-42.24	-72.992
87759	2013-04-08 10:14:00	B	-42.241	-72.999
87759	2013-04-08 11:26:00	B	-42.239	-73.003
87759	2013-04-08 18:01:00	B	-42.359	-72.922
87759	2013-04-08 19:38:00	B	-42.382	-72.824
87759	2013-04-08 19:40:00	B	-42.477	-72.906
87759	2013-04-08 21:16:00	B	-42.495	-72.876
87759	2013-04-08 21:49:00	B	-42.576	-72.986
87759	2013-04-08 22:30:00	B	-42.605	-73.024
87759	2013-04-08 22:58:00	B	-42.497	-72.937
87759	2013-04-08 23:23:00	A	-42.509	-72.967
87759	2013-04-09 07:04:00	B	-42.671	-72.937
87759	2013-04-09 07:12:00	B	-42.677	-72.895
87759	2013-04-09 07:27:00	B	-42.679	-72.897
87759	2013-04-09 08:50:00	B	-42.754	-72.833
87759	2013-04-09 09:06:00	B	-42.815	-72.909
87759	2013-04-09 09:49:00	B	-42.83	-72.911
87759	2013-04-09 11:15:00	A	-42.924	-72.841
87759	2013-04-09 11:31:00	1	-42.929	-72.832
87759	2013-04-09 19:28:00	B	-43.132	-72.747
87759	2013-04-09 21:08:00	B	-43.195	-72.742
87759	2013-04-09 21:08:00	B	-43.106	-72.725
87759	2013-04-09 22:58:00	B	-43.489	-73.224
87759	2013-04-09 23:38:00	B	-43.528	-73.295
87759	2013-04-10 07:03:00	B	-43.865	-73.627
87759	2013-04-10 08:35:00	B	-43.587	-73.508
87759	2013-04-10 08:38:00	B	-43.471	-73.33
87759	2013-04-10 10:23:00	B	-43.315	-73.066
87759	2013-04-10 19:16:00	B	-43.071	-72.789
87759	2013-04-11 06:43:00	B	-43.607	-74.139
87759	2013-04-11 08:27:00	B	-43.585	-74.14
87759	2013-04-11 20:45:00	B	-43.366	-74.028
87759	2013-04-11 20:45:00	B	-43.678	-75.063
87759	2013-04-11 22:25:00	B	-43.76	-75.33
87759	2013-04-12 07:55:00	B	-43.943	-75.857
87759	2013-04-12 08:12:00	1	-44.034	-75.863
87759	2013-04-12 09:38:00	B	-44.08	-75.91
87759	2013-04-12 18:54:00	B	-44.251	-76.37
87759	2013-04-12 20:27:00	B	-44.294	-76.438
87759	2013-04-12 22:09:00	A	-44.063	-76.123
87759	2013-04-13 09:10:00	B	-43.963	-75.987
87759	2013-04-13 23:01:00	B	-43.505	-76.003
87759	2013-04-14 08:40:00	B	-43.31	-76.003
87759	2013-04-14 10:24:00	B	-43.675	-76.439
87759	2013-04-14 21:49:00	B	-44.293	-76.924
87759	2013-04-15 18:17:00	B	-44.202	-76.374
87759	2013-04-15 20:00:00	B	-43.548	-75.233
87759	2013-04-15 20:00:00	B	-43.548	-75.233
87759	2013-04-15 21:43:00	B	-43.552	-75.235
87759	2013-04-15 21:43:00	B	-43.545	-75.238
87759	2013-04-15 23:55:00	B	-43.561	-75.244
87759	2013-04-16 07:31:00	B	-43.593	-75.269
87759	2013-04-16 07:59:00	B	-43.617	-75.391
87759	2013-04-16 11:30:00	B	-43.524	-75.758
87759	2013-04-16 11:23:00	B	-43.595	-75.415
87759	2013-04-16 19:53:00	B	-43.629	-75.764
87759	2013-04-17 07:16:00	B	-43.359	-75.491
87759	2013-04-18 07:05:00	B	-43.474	-75.41
87759	2013-04-18 07:05:00	B	-43.436	-75.624
87759	2013-04-18 07:16:00	B	-43.534	-75.358
87759	2013-04-18 08:47:00	B	-43.53	-75.361
87759	2013-04-18 08:50:00	B	-43.53	-75.358
87759	2013-04-18 10:28:00	B	-43.518	-75.37
87759	2013-04-18 19:27:00	B	-43.465	-75.399
87759	2013-04-18 19:27:00	B	-43.418	-75.409
87759	2013-04-18 22:42:00	B	-43.48	-75.482
87759	2013-04-18 22:42:00	B	-43.404	-75.409
87759	2013-04-19 11:58:00	B	-43.552	-75.328
87759	2013-04-19 20:58:00	B	-43.791	-75.08
87759	2013-04-19 22:11:00	B	-43.856	-75.2
87759	2013-04-20 06:42:00	B	-43.883	-75.304
87759	2013-04-20 08:21:00	B	-43.905	-75.322
87759	2013-04-20 09:33:00	B	-43.919	-75.346
87759	2013-04-20 11:15:00	B	-43.955	-75.363
87759	2013-04-20 11:41:00	B	-43.992	-75.022
87759	2013-04-20 19:08:00	B	-43.823	-75.093
87759	2013-04-20 20:55:00	B	-43.846	-75.069
87759	2013-04-21 07:30:00	B	-43.964	-74.875
87759	2013-04-21 09:19:00	B	-43.978	-74.879
87759	2013-04-21 10:50:00	B	-43.989	-74.841
87759	2013-04-21 21:21:00	B	-43.986	-74.834
87759	2013-04-21 23:06:00	B	-44.103	-74.528
87759	2013-04-22 08:07:00	B	-44.234	-74.285
87759	2013-04-22 20:35:00	B	-44.379	-74.031
87759	2013-04-22 22:41:00	B	-44.158	-74.626
87759	2013-04-23 06:15:00	B	-44.058	-74.88
87759	2013-04-23 07:50:00	B	-44.131	-74.911
87759	2013-04-23 10:06:00	B	-44.161	-74.816
87759	2013-04-23 21:57:00	B	-44.274	-74.966
87759	2013-04-23 22:13:00	B	-44.269	-74.936
87759	2013-04-24 07:56:00	B	-44.305	-75.068
87759	2013-04-24 09:15:00	B	-44.199	-74.588
87759	2013-04-24 09:35:00	B	-44.271	-74.797
87759	2013-04-24 11:18:00	B	-44.219	-74.691
87759	2013-04-24 11:31:00	B	-44.145	-74.505
87759	2013-04-24 20:01:00	B	-43.963	-73.938
87759	2013-04-24 22:00:00	B	-43.928	-73.829
87759	2013-04-25 07:32:00	B	-43.806	-73.27
87759	2013-04-25 07:32:00	B	-43.886	-73.779
87759	2013-04-25 09:13:00	B	-44.023	-74.338
87759	2013-04-25 10:54:00	B	-44.043	-74.429
87759	2013-04-25 21:34:00	B	-44.195	-75.035
87759	2013-04-26 08:51:00	B	-44.081	-74.44
87759	2013-04-26 18:05:00	B	-43.995	-75.069
87759	2013-04-26 19:41:00	B	-43.925	-74.704
87759	2013-04-26 21:17:00	B	-43.887	-74.686
87759	2013-04-26 21:22:00	B	-43.935	-74.687
87759	2013-04-26 22:45:00	B	-43.849	-74.144
87759	2013-04-27 07:10:00	B	-43.641	-73.102
87759	2013-04-27 08:26:00	B	-43.919	-73.146
87759	2013-04-27 10:06:00	B	-43.95	-73.068
87759	2013-04-27 10:56:00	B	-43.983	-73.2
87759	2013-04-27 21:06:00	A	-43.973	-74.786
87759	2013-04-27 22:24:00	B	-44.037	-74.763
87759	2013-04-27 22:48:00	B	-43.985	-74.442
87759	2013-04-27 23:54:00	B	-43.979	-74.364
87759	2013-04-28 06:58:00	B	-44.006	-74.011
87759	2013-04-28 07:08:00	B	-43.971	-74.197
87759	2013-04-28 09:37:00	B	-43.972	-74.214
87759	2013-04-28 19:24:00	B	-43.946	-74.154
87759	2013-04-29 06:44:00	B	-43.957	-73.676
87759	2013-04-29 07:35:00	B	-44.05	-73.368
87759	2013-04-29 08:29:00	B	-44.051	-73.366
87759	2013-04-29 10:08:00	B	-43.879	-73.425
87759	2013-04-29 11:49:00	B	-43.808	-73.444
87759	2013-04-29 19:12:00	B	-43.612	-73.414
87759	2013-04-29 21:23:00	B	-43.609	-73.426
87759	2013-04-29 23:01:00	B	-43.749	-73.724
87759	2013-04-30 06:30:00	B	-43.762	-74.182
87759	2013-04-30 06:45:00	B	-43.755	-74.074
87759	2013-04-30 08:08:00	B	-43.758	-73.978
87759	2013-04-30 08:54:00	B	-43.702	-73.978
87759	2013-04-30 09:54:00	B	-43.706	-73.909
87759	2013-04-30 10:37:00	B	-43.71	-73.883
87759	2013-04-30 11:17:00	B	-43.737	-73.829
87759	2013-04-30 11:36:00	B	-43.736	-73.84
87759	2013-04-30 19:01:00	A	-43.698	-73.8
87759	2013-04-30 22:12:00	B	-43.732	-73.802
87759	2013-04-30 22:33:00	B	-43.728	-73.798
87759	2013-04-30 22:47:00	A	-43.733	-73.804
87759	2013-05-01 06:26:00	A	-43.775	-73.801
87759	2013-05-01 06:33:00	A	-43.693	-73.882
87759	2013-05-01 06:48:00	B	-43.695	-73.881
87759	2013-05-01 08:04:00	B	-43.711	-73.877
87759	2013-05-01 08:31:00	B	-43.711	-73.877
87759	2013-05-01 10:07:00	B	-43.721	-73.872
87759	2013-05-01 10:50:00	B	-43.729	-73.866
87759	2013-05-01 18:46:00	B	-43.766	-73.826
87759	2013-05-01 20:22:00	B	-43.75	-73.838
87759	2013-05-01 22:26:00	B	-43.758	-73.829
87759	2013-05-01 23:43:00	A	-43.658	-73.841
87759	2013-05-01 23:58:00	B	-43.652	-73.84
87759	2013-05-02 06:08:00	B	-43.571	-73.843
87759	2013-05-02 06:20:00	A	-43.603	-73.983
87759	2013-05-02 07:51:00	1	-43.566	-73.906
87759	2013-05-02 08:03:00	B	-43.572	-73.985
87759	2013-05-02 08:04:00	A	-43.544	-73.908
87759	2013-05-02 09:39:00	B	-43.529	-73.916
87759	2013-05-02 10:13:00	A	-43.521	-73.834
87759	2013-05-02 20:08:00	B	-43.429	-73.707
87759	2013-05-02 21:59:00	B	-43.572	-73.741
87759	2013-05-02 23:09:00	B	-43.632	-73.79
87759	2013-05-02 23:40:00	B	-43.646	-73.741
87759	2013-05-03 06:01:00	B	-43.81	-73.613
87759	2013-05-03 06:10:00	B	-43.727	-73.8
87759	2013-05-03 07:42:00	A	-43.704	-73.807
87759	2013-05-03 09:20:00	A	-43.724	-73.811
87759	2013-05-03 09:41:00	B	-43.758	-73.737
87759	2013-05-03 11:23:00	B	-43.7	-73.859
87759	2013-05-03 11:24:00	B	-43.7	-73.859
87759	2013-05-03 20:02:00	B	-43.692	-73.904
87759	2013-05-03 20:12:00	B	-43.67	-73.875
87759	2013-05-03 21:05:00	B	-43.623	-73.825
87759	2013-05-03 21:35:00	B	-43.593	-73.773
87759	2013-05-03 22:41:00	B	-43.634	-73.763
87759	2013-05-03 23:12:00	A	-43.651	-73.768
87759	2013-05-04 07:20:00	B	-43.707	-73.698
87759	2013-05-04 07:29:00	1	-43.734	-73.828
87759	2013-05-04 07:39:00	0	-43.741	-73.846
87759	2013-05-04 08:50:00	B	-43.742	-73.817
87759	2013-05-04 09:09:00	B	-43.744	-73.827
87759	2013-05-04 10:54:00	A	-43.687	-73.83
87759	2013-05-04 18:20:00	B	-43.549	-73.787
87759	2013-05-04 19:44:00	B	-43.539	-73.823
87759	2013-05-04 20:03:00	B	-43.55	-73.814
87759	2013-05-04 20:33:00	B	-43.52	-73.755
87759	2013-05-04 21:08:00	B	-43.506	-73.731
87759	2013-05-04 22:09:00	B	-43.485	-73.698
87759	2013-05-04 22:46:00	B	-43.503	-73.68
87759	2013-05-04 23:51:00	B	-43.496	-73.64
87759	2013-05-05 07:20:00	2	-43.615	-73.657
87759	2013-05-05 08:28:00	B	-43.646	-73.593
87759	2013-05-05 08:59:00	B	-43.652	-73.578
87759	2013-05-05 10:11:00	B	-43.658	-73.536
87759	2013-05-05 10:17:00	B	-43.664	-73.537
87759	2013-05-05 18:10:00	B	-43.595	-73.45
87759	2013-05-05 19:50:00	B	-43.546	-73.624
87759	2013-05-05 20:46:00	B	-43.54	-73.63
87759	2013-05-05 21:13:00	B	-43.552	-73.624
87759	2013-05-05 21:36:00	B	-43.545	-73.627
87759	2013-05-05 22:22:00	B	-43.542	-73.63
87759	2013-05-05 23:18:00	2	-43.61	-73.613
87759	2013-05-06 07:05:00	A	-43.725	-73.623
87759	2013-05-06 07:20:00	B	-43.724	-73.623
87759	2013-05-06 08:05:00	3	-43.728	-73.644
87759	2013-05-06 08:45:00	A	-43.751	-73.672
87759	2013-05-06 09:44:00	A	-43.736	-73.623
87759	2013-05-06 09:47:00	B	-43.755	-73.628
87759	2013-05-06 11:33:00	B	-43.777	-73.63
87759	2013-05-06 18:00:00	B	-43.766	-73.628
87759	2013-05-06 19:21:00	B	-43.808	-73.619
87759	2013-05-06 19:33:00	B	-43.785	-73.624
87759	2013-05-06 20:22:00	B	-43.775	-73.611
87759	2013-05-06 21:08:00	B	-43.767	-73.546
87759	2013-05-06 21:08:00	B	-43.792	-73.59
87759	2013-05-06 21:21:00	B	-43.767	-73.546
87759	2013-05-06 22:01:00	B	-43.775	-73.554
87759	2013-05-06 22:44:00	B	-43.754	-73.557
87759	2013-05-06 23:42:00	B	-43.75	-73.555
87759	2013-05-07 08:39:00	B	-43.702	-73.569
87759	2013-05-07 10:58:00	B	-43.687	-73.591
87759	2013-05-07 19:19:00	B	-43.7	-73.57
87759	2013-05-07 19:29:00	B	-43.719	-73.53
87759	2013-05-07 20:53:00	B	-43.714	-73.528
87759	2013-05-07 23:13:00	B	-43.726	-73.533
87759	2013-05-08 06:46:00	3	-43.742	-73.477
87759	2013-05-08 07:00:00	1	-43.763	-73.466
87759	2013-05-08 08:26:00	A	-43.723	-73.57
87759	2013-05-08 09:01:00	A	-43.737	-73.55
87759	2013-05-08 10:39:00	A	-43.76	-73.568
87759	2013-05-08 19:12:00	B	-43.748	-73.583
87759	2013-05-08 20:43:00	A	-43.703	-73.587
87759	2013-05-08 20:58:00	A	-43.723	-73.694
87759	2013-05-08 22:50:00	B	-43.756	-73.679
87759	2013-05-09 06:32:00	B	-43.823	-73.468
87759	2013-05-09 08:07:00	B	-43.838	-73.471
87759	2013-05-09 20:48:00	A	-43.752	-73.251
87759	2013-05-09 22:11:00	B	-43.772	-73.278
87759	2013-05-09 22:27:00	A	-43.804	-73.247
87759	2013-05-10 07:58:00	B	-43.807	-73.253
87759	2013-05-10 09:48:00	B	-43.781	-73.185
87759	2013-05-10 18:58:00	A	-43.744	-73.323
87759	2013-05-10 20:19:00	A	-43.754	-73.396
87759	2013-05-10 20:32:00	A	-43.756	-73.382
87759	2013-05-10 22:03:00	B	-43.755	-73.401
87759	2013-05-10 22:03:00	B	-43.754	-73.391
87759	2013-05-10 23:40:00	B	-43.715	-73.422
87759	2013-05-11 06:24:00	A	-43.706	-73.414
87759	2013-05-11 07:44:00	A	-43.738	-73.396
87759	2013-05-11 07:55:00	B	-43.738	-73.395
87759	2013-05-11 09:24:00	1	-43.748	-73.377
87759	2013-05-11 11:29:00	B	-43.76	-73.378
87759	2013-05-11 20:06:00	B	-43.803	-73.377
87759	2013-05-11 21:44:00	B	-43.787	-73.392
87759	2013-05-11 23:18:00	B	-43.749	-73.412
87759	2013-05-12 06:10:00	B	-43.707	-73.382
87759	2013-05-12 20:00:00	0	-43.292	-73.349
87759	2013-05-12 20:12:00	B	-43.292	-73.346
87759	2013-05-12 21:16:00	B	-43.29	-73.353
87759	2013-05-12 21:45:00	B	-43.288	-73.348
87759	2013-05-12 22:54:00	B	-43.274	-73.357
87759	2013-05-13 08:36:00	B	-43.003	-73.294
87759	2013-05-13 09:08:00	B	-42.991	-73.28
87759	2013-05-13 10:10:00	B	-42.984	-73.254
87759	2013-05-13 19:48:00	B	-42.846	-73.287
87759	2013-05-13 21:34:00	B	-42.993	-73.081
87759	2013-05-13 22:24:00	B	-42.938	-73.294
87759	2013-05-13 22:33:00	A	-42.992	-73.035
87759	2013-05-14 07:20:00	B	-42.934	-73.004
87759	2013-05-14 07:35:00	B	-42.927	-73.02
87759	2013-05-14 08:56:00	B	-42.92	-73.009
87759	2013-05-14 19:42:00	B	-42.722	-73.052
87759	2013-05-14 21:19:00	B	-42.732	-73.02
87759	2013-05-14 21:55:00	1	-42.794	-73.136
87759	2013-05-14 22:01:00	A	-42.801	-73.148
87759	2013-05-15 07:12:00	B	-43.035	-73.588
87759	2013-05-15 07:52:00	B	-43.024	-73.515
87759	2013-05-15 08:48:00	B	-43.11	-73.462
87759	2013-05-15 11:45:00	0	-43.003	-72.918
87759	2013-05-15 18:04:00	B	-43.033	-72.575
[truncated: 3,627 more rows]
